# Supplementary material for: Genomic and metatranscriptomic analyses of carbon remineralization in an Antarctic polynya
Source: Microbiome. 2019 Feb 20;7:29. doi: 10.1186/s40168-019-0643-4 (PMC6383258; doi:10.1186/s40168-019-0643-4)
Supplement: Supplementary file 4 — Table S2. List of single marker genes from 12 bins and their phylogenetic positions determined using the NCBI NR database (Excel). (XLSX 33 kb) [file 40168_2019_643_MOESM4_ESM.xlsx]

## Sheet: Table S2
Supplementary Table 2. List of single marker genes from 12 bins and their phylogenetic positions determined using the NCBI NR database.
Bin	Scaffold	Cds	blastp (against NR database)	Taxonomy	Taxonomy (phylum)	COG	Similarity	Identity
AL1_Pel	scaffold32	9	50S ribosomal protein L11	Candidatus Pelagibacter ubique	Alphaproteobacteria	COG0080	99	98
AL1_Pel	scaffold32	10	50S ribosomal protein L1	Candidatus Pelagibacter ubique	Alphaproteobacteria	COG0081	97	92
AL1_Pel	scaffold32	12	50S ribosomal protein L1	Candidatus Pelagibacter ubique	Alphaproteobacteria	COG0081	95	90
AL1_Pel	scaffold32	17	30S ribosomal protein S12	Candidatus Pelagibacter ubique	Alphaproteobacteria	COG0048	97	95
AL1_Pel	scaffold32	21	50S ribosomal protein L3	Candidatus Pelagibacter ubique	Alphaproteobacteria	COG0087	97	92
AL1_Pel	scaffold32	22	50S ribosomal protein L4	Candidatus Pelagibacter ubique	Alphaproteobacteria	COG0088	96	91
AL1_Pel	scaffold32	25	30S ribosomal protein S17	Candidatus Pelagibacter ubique	Alphaproteobacteria	COG0186	98	96
AL1_Pel	scaffold32	26	50S ribosomal protein L14	Candidatus Pelagibacter ubique	Alphaproteobacteria	COG0093	97	93
AL1_Pel	scaffold32	28	preprotein translocase subunit SecY	Candidatus Pelagibacter ubique	Alphaproteobacteria	COG0201	100	97
AL1_Pel	scaffold32	29	50S ribosomal protein L15	Candidatus Pelagibacter ubique	Alphaproteobacteria	COG0200	94	89
AL1_Pel	scaffold50	3	arginyl-tRNA synthetase	Candidatus Pelagibacter ubique	Alphaproteobacteria	COG0018	93	86
AL1_Pel	scaffold50	9	seryl-tRNA synthetase	Candidatus Pelagibacter ubique	Alphaproteobacteria	COG0172	98	93
AL1_Pel	scaffold65	12	30S ribosomal protein S4	Candidatus Pelagibacter ubique	Alphaproteobacteria	COG0522	98	96
AL1_Pel	scaffold78	1	DNA-directed RNA polymerase subunit beta	Candidatus Pelagibacter ubique	Alphaproteobacteria	COG0085	100	100
AL1_Pel	scaffold78	3	30S ribosomal protein S7	Candidatus Pelagibacter ubique	Alphaproteobacteria	COG0049	98	97
AL1_Pel	scaffold78	4	30S ribosomal protein S7	Candidatus Pelagibacter ubique	Alphaproteobacteria	COG0049	100	100
AL1_Pel	scaffold78	7	50S ribosomal protein L2	Candidatus Pelagibacter ubique	Alphaproteobacteria	COG0090	95	91
AL1_Pel	scaffold78	9	30S ribosomal protein S8	Candidatus Pelagibacter ubique	Alphaproteobacteria	COG0096	97	90
AL1_Pel	scaffold78	11	30S ribosomal protein S11	Candidatus Pelagibacter ubique	Alphaproteobacteria	COG0100	100	96
AL1_Pel	scaffold226	11	50S ribosomal protein L13	Candidatus Pelagibacter ubique	Alphaproteobacteria	COG0102	96	93
AL1_Pel	scaffold226	12	30S ribosomal protein S9	Candidatus Pelagibacter ubique	Alphaproteobacteria	COG0103	96	96
AL1_Pel	scaffold226	14	50S ribosomal protein L13	Candidatus Pelagibacter ubique	Alphaproteobacteria	COG0102	98	94
AL1_Pel	scaffold19	10	valyl-tRNA synthetase	alpha proteobacterium HIMB5	Alphaproteobacteria	COG0525	100	88
AL1_Pel	scaffold327	1	histidyl-tRNA synthetase	Candidatus Pelagibacter ubique	Alphaproteobacteria	COG0124	100	96
AL1_Pel	scaffold56	11	tRNA threonylcarbamoyladenosine modification protein TsaD	Candidatus Pelagibacter ubique	Alphaproteobacteria	COG0533	94	86
AL1_Pel	scaffold193	1	cysteinyl-tRNA synthetase	Candidatus Pelagibacter ubique	Alphaproteobacteria	COG0215	96	94
AL1_Pel	scaffold611	6	preprotein translocase subunit SecY	Candidatus Pelagibacter ubique	Alphaproteobacteria	COG0201	100	99
AL1_Pel	scaffold611	8	50S ribosomal protein L5	Candidatus Pelagibacter ubique	Alphaproteobacteria	COG0094	99	96
AL1_Pel	scaffold62	2	leucyl-tRNA synthetase	Candidatus Pelagibacter ubique	Alphaproteobacteria	COG0495	93	83
AL1_Pel	scaffold135	4	tRNA threonylcarbamoyladenosine modification protein TsaD	Candidatus Pelagibacter ubique	Alphaproteobacteria	COG0533	99	97
AL1_Pel	scaffold158	4	tRNA threonylcarbamoyladenosine modification protein TsaD	Candidatus Pelagibacter ubique	Alphaproteobacteria	COG0533	98	95
AL1_Pel	scaffold1651	3	50S ribosomal protein L5	Candidatus Pelagibacter ubique	Alphaproteobacteria	COG0094	93	90
AL1_Pel	scaffold1651	4	50S ribosomal protein L5	Candidatus Pelagibacter ubique	Alphaproteobacteria	COG0094	100	96
AL1_Pel	scaffold1651	7	30S ribosomal protein S13	Candidatus Pelagibacter ubique	Alphaproteobacteria	COG0099	100	100
AL1_Pel	scaffold625	1	tRNA threonylcarbamoyladenosine modification protein TsaD	Candidatus Pelagibacter ubique	Alphaproteobacteria	COG0533	98	95
AL1_Pel	scaffold879	1	tRNA threonylcarbamoyladenosine modification protein TsaD	Candidatus Pelagibacter ubique	Alphaproteobacteria	COG0533	96	91
AL1_Pel	scaffold1036	2	50S ribosomal protein L13	Candidatus Pelagibacter ubique	Alphaproteobacteria	COG0102	95	90
AL1_Pel	scaffold1324	1	valyl-tRNA synthetase	Candidatus Pelagibacter ubique	Alphaproteobacteria	COG0525	94	84
AL1_Pel	scaffold302	1	cysteinyl-tRNA synthetase	Candidatus Pelagibacter ubique	Alphaproteobacteria	COG0215	95	93
AL1_Pel	scaffold1566	1	seryl-tRNA synthetase	Candidatus Pelagibacter ubique	Alphaproteobacteria	COG0172	94	85
AL1_Pel	scaffold1248	1	cell division protein FtsY	Candidatus Pelagibacter ubique	Alphaproteobacteria	COG0552	97	93
AL1_Pel	scaffold1626	1	histidyl-tRNA synthetase	Candidatus Pelagibacter ubique	Alphaproteobacteria	COG0124	99	96
AL1_Pel	scaffold2454	2	DNA-directed RNA polymerase subunit beta	Candidatus Pelagibacter ubique	Alphaproteobacteria	COG0085	99	96
AL1_Pel	scaffold1801	4	cell division protein FtsY	Candidatus Pelagibacter ubique	Alphaproteobacteria	COG0552	96	90
AL1_Pel	scaffold3161	2	signal recognition particle protein	Candidatus Pelagibacter ubique	Alphaproteobacteria	COG0541	99	96
AL1_Pel	scaffold4416	1	50S ribosomal protein L18	Candidatus Pelagibacter ubique	Alphaproteobacteria	COG0256	92	82
AL1_Pel	scaffold4416	3	30S ribosomal protein S19	Candidatus Pelagibacter ubique	Alphaproteobacteria	COG0185	96	95
AL1_Pel	scaffold2631	1	50S ribosomal protein L3	Candidatus Pelagibacter ubique	Alphaproteobacteria	COG0087	98	95
AL1_Pel	scaffold609	1	histidyl-tRNA synthetase	Candidatus Pelagibacter ubique	Alphaproteobacteria	COG0124	98	96
AL1_Pel	scaffold618	2	DNA-directed RNA polymerase subunit alpha	Candidatus Pelagibacter ubique	Alphaproteobacteria	COG0202	100	100
AL1_Pel	scaffold4206	1	preprotein translocase subunit SecY	Candidatus Pelagibacter ubique	Alphaproteobacteria	COG0201	100	98
AL1_Pel	scaffold743	1	valyl-tRNA synthetase	Candidatus Pelagibacter ubique	Alphaproteobacteria	COG0525	91	74
AL1_Pel	scaffold764	4	50S ribosomal protein L11	Candidatus Pelagibacter ubique	Alphaproteobacteria	COG0080	99	98
AL1_Pel	scaffold764	5	50S ribosomal protein L1	Candidatus Pelagibacter ubique	Alphaproteobacteria	COG0081	97	90
AL1_Pel	scaffold794	3	tRNA threonylcarbamoyladenosine modification protein TsaD	Candidatus Pelagibacter ubique	Alphaproteobacteria	COG0533	96	92
AL1_Pel	scaffold825	4	arginyl-tRNA synthetase	Candidatus Pelagibacter ubique	Alphaproteobacteria	COG0018	94	89
AL1_Pel	scaffold830	1	30S ribosomal protein S9	Candidatus Pelagibacter ubique	Alphaproteobacteria	COG0103	96	91
AL1_Pel	scaffold830	2	50S ribosomal protein L13	Candidatus Pelagibacter ubique	Alphaproteobacteria	COG0102	100	96
AL1_Pel	scaffold858	1	ATP phosphoribosyltransferase	Candidatus Pelagibacter ubique	Alphaproteobacteria	COG0124	92	88
AL1_Pel	scaffold860	3	DNA-directed RNA polymerase subunit beta	Candidatus Pelagibacter ubique	Alphaproteobacteria	COG0085	98	97
AL1_Pel	scaffold888	4	30S ribosomal protein S9	Candidatus Pelagibacter ubique	Alphaproteobacteria	COG0103	100	95
AL1_Pel	scaffold899	2	30S ribosomal protein S13	Candidatus Pelagibacter	Alphaproteobacteria	COG0099	98	96
AL1_Pel	scaffold899	3	30S ribosomal protein S11	Candidatus Pelagibacter ubique	Alphaproteobacteria	COG0100	96	92
AL1_Pel	scaffold899	4	DNA-directed RNA polymerase subunit alpha	alpha proteobacterium HIMB5	Alphaproteobacteria	COG0202	94	90
AL1_Pel	scaffold918	1	cell division protein FtsY	Candidatus Pelagibacter ubique	Alphaproteobacteria	COG0552	100	100
AL1_Pel	scaffold926	1	30S ribosomal protein S2	Candidatus Pelagibacter ubique	Alphaproteobacteria	COG0052	98	98
AL1_Pel	scaffold1016	1	50S ribosomal protein L4	Candidatus Pelagibacter ubique	Alphaproteobacteria	COG0088	98	93
AL1_Pel	scaffold1016	3	50S ribosomal protein L2	Candidatus Pelagibacter ubique	Alphaproteobacteria	COG0090	96	92
AL1_Pel	scaffold1106	1	50S ribosomal protein L14	alpha proteobacterium HIMB5	Alphaproteobacteria	COG0093	97	95
AL1_Pel	scaffold1106	3	50S ribosomal protein L5	Candidatus Pelagibacter ubique	Alphaproteobacteria	COG0094	97	94
AL1_Pel	scaffold1126	2	phenylalanyl-tRNA synthetase subunit alpha	Candidatus Pelagibacter ubique	Alphaproteobacteria	COG0016	97	93
AL1_Pel	scaffold1139	1	valyl-tRNA synthetase	Candidatus Pelagibacter ubique	Alphaproteobacteria	COG0525	96	92
AL1_Pel	scaffold1139	2	valyl-tRNA synthetase	Candidatus Pelagibacter sp. HTCC7211	Alphaproteobacteria	COG0525	95	89
AL1_Pel	scaffold1143	1	30S ribosomal protein S4	Candidatus Pelagibacter ubique	Alphaproteobacteria	COG0522	100	100
AL1_Pel	scaffold1168	3	30S ribosomal protein S15	Candidatus Pelagibacter ubique	Alphaproteobacteria	COG0184	98	98
AL1_Pel	scaffold1193	1	cell division protein FtsY	Candidatus Pelagibacter ubique	Alphaproteobacteria	COG0552	100	99
AL1_Pel	scaffold1263	3	50S ribosomal protein L5	Candidatus Pelagibacter ubique	Alphaproteobacteria	COG0094	97	95
AL1_Pel	scaffold1263	5	50S ribosomal protein L14	Candidatus Pelagibacter ubique	Alphaproteobacteria	COG0093	100	94
AL1_Pel	scaffold1274	2	cell division protein FtsY	Candidatus Pelagibacter ubique	Alphaproteobacteria	COG0552	96	88
AL1_Pel	scaffold1289	1	cysteinyl-tRNA synthetase	Candidatus Pelagibacter ubique	Alphaproteobacteria	COG0215	98	92
AL1_Pel	scaffold1364	1	50S ribosomal protein L22	Candidatus Pelagibacter ubique	Alphaproteobacteria	COG0091	90	89
AL1_Pel	scaffold1364	2	30S ribosomal protein S3	Candidatus Pelagibacter ubique	Alphaproteobacteria	COG0092	99	95
AL1_Pel	scaffold1449	2	cysteinyl-tRNA synthetase	Candidatus Pelagibacter ubique	Alphaproteobacteria	COG0215	91	85
AL1_Pel	scaffold1451	2	50S ribosomal protein L5	Candidatus Pelagibacter ubique	Alphaproteobacteria	COG0094	96	93
AL1_Pel	scaffold1451	4	50S ribosomal protein L14	alpha proteobacterium HIMB5	Alphaproteobacteria	COG0093	97	95
AL1_Pel	scaffold1497	2	phenylalanyl-tRNA synthetase subunit alpha	Candidatus Pelagibacter ubique	Alphaproteobacteria	COG0016	95	91
AL1_Pel	scaffold1570	2	DNA-directed RNA polymerase subunit beta	Candidatus Pelagibacter ubique	Alphaproteobacteria	COG0085	100	100
AL1_Pel	scaffold1590	2	cell division protein FtsY	Candidatus Pelagibacter ubique	Alphaproteobacteria	COG0552	97	90
AL1_Pel	scaffold1602	1	30S ribosomal protein S5	Candidatus Pelagibacter ubique	Alphaproteobacteria	COG0098	97	95
AL1_Pel	scaffold1602	2	50S ribosomal protein L15	Candidatus Pelagibacter ubique	Alphaproteobacteria	COG0200	96	93
AL1_Pel	scaffold1600	2	DNA-directed RNA polymerase subunit beta	Candidatus Pelagibacter ubique	Alphaproteobacteria	COG0085	98	97
AL1_Pel	scaffold1654	1	valyl-tRNA synthetase	Candidatus Pelagibacter ubique	Alphaproteobacteria	COG0525	96	92
AL1_Pel	scaffold1695	1	tRNA threonylcarbamoyladenosine modification protein TsaD	Candidatus Pelagibacter ubique	Alphaproteobacteria	COG0533	96	92
AL1_Pel	scaffold1700	1	30S ribosomal protein S13	Candidatus Pelagibacter ubique	Alphaproteobacteria	COG0099	99	96
AL1_Pel	scaffold1700	2	30S ribosomal protein S11	Candidatus Pelagibacter ubique	Alphaproteobacteria	COG0100	96	92
BC1_Pol	scaffold13	33	histidyl-tRNA synthetase	Polaribacter sp. Hel1_85	Bacteroidetes	COG0124	95	88
BC1_Pol	scaffold13	34	histidyl-tRNA synthetase	Polaribacter sp. Hel1_85	Bacteroidetes	COG0124	88	81
BC1_Pol	scaffold13	84	signal recognition particle protein	Polaribacter irgensii	Bacteroidetes	COG0541	98	95
BC1_Pol	scaffold22	33	cysteinyl-tRNA synthetase	Polaribacter sp. Hel1_85	Bacteroidetes	COG0215	94	89
BC1_Pol	scaffold22	34	cysteinyl-tRNA synthetase	Polaribacter sp. Hel1_33_49	Bacteroidetes	COG0215	93	83
BC1_Pol	scaffold6	52	seryl-tRNA synthetase	Polaribacter irgensii	Bacteroidetes	COG0172	92	86
BC1_Pol	scaffold8	70	30S ribosomal protein S2	Polaribacter irgensii	Bacteroidetes	COG0052	89	87
BC1_Pol	scaffold8	71	30S ribosomal protein S9	Polaribacter irgensii	Bacteroidetes	COG0103	99	96
BC1_Pol	scaffold8	72	50S ribosomal protein L13	Polaribacter irgensii	Bacteroidetes	COG0102	99	96
BC1_Pol	scaffold15	3	DNA-directed RNA polymerase subunit beta	Polaribacter sp. Hel_I_88	Bacteroidetes	COG0085	98	97
BC1_Pol	scaffold15	6	50S ribosomal protein L1	Polaribacter sp. Hel1_85	Bacteroidetes	COG0081	99	97
BC1_Pol	scaffold19	28	30S ribosomal protein S15	uncultured Flavobacteriia bacterium	Bacteroidetes	COG0184	100	98
BC1_Pol	scaffold20	1	50S ribosomal protein L2	Polaribacter irgensii	Bacteroidetes	COG0090	100	97
BC1_Pol	scaffold20	2	30S ribosomal protein S19	Polaribacter irgensii	Bacteroidetes	COG0185	100	98
BC1_Pol	scaffold20	3	50S ribosomal protein L22	Polaribacter irgensii	Bacteroidetes	COG0091	98	98
BC1_Pol	scaffold20	4	30S ribosomal protein S3	Polaribacter irgensii	Bacteroidetes	COG0092	98	97
BC1_Pol	scaffold20	6	50S ribosomal protein L5	Polaribacter sp. MED152	Bacteroidetes	COG0094	98	96
BC1_Pol	scaffold20	8	30S ribosomal protein S8	Polaribacter sp. Hel1_85	Bacteroidetes	COG0096	100	97
BC1_Pol	scaffold20	10	30S ribosomal protein S5	Polaribacter irgensii	Bacteroidetes	COG0098	98	94
BC1_Pol	scaffold20	12	50S ribosomal protein L15	Polaribacter sp. Hel1_85	Bacteroidetes	COG0200	97	94
BC1_Pol	scaffold20	13	preprotein translocase subunit SecY	Polaribacter irgensii	Bacteroidetes	COG0201	98	95
BC1_Pol	scaffold20	15	30S ribosomal protein S11	Polaribacter sp. Hel1_85	Bacteroidetes	COG0100	100	97
BC1_Pol	scaffold20	16	30S ribosomal protein S4	Polaribacter irgensii	Bacteroidetes	COG0522	96	93
BC1_Pol	scaffold20	17	DNA-directed RNA polymerase subunit alpha	Polaribacter sp. Hel1_85	Bacteroidetes	COG0202	99	98
BC1_Pol	scaffold20	43	tRNA threonylcarbamoyladenosine modification protein TsaD	Polaribacter irgensii	Bacteroidetes	COG0533	97	92
BC1_Pol	scaffold29	1	cell division protein FtsY	Polaribacter sp. Hel1_33_49	Bacteroidetes	COG0552	95	90
BC1_Pol	scaffold29	11	arginyl-tRNA synthetase	Polaribacter sp. Hel1_33_49	Bacteroidetes	COG0018	94	88
BC1_Pol	scaffold29	34	valyl-tRNA synthetase	Polaribacter sp. Hel1_33_49	Bacteroidetes	COG0525	96	92
BC1_Pol	scaffold32	10	phenylalanyl-tRNA synthetase subunit alpha	Polaribacter sp. Hel1_85	Bacteroidetes	COG0016	100	99
BC1_Pol	scaffold37	11	30S ribosomal protein S12	Polaribacter	Bacteroidetes	COG0048	100	100
BC1_Pol	scaffold37	12	30S ribosomal protein S7	Polaribacter irgensii	Bacteroidetes	COG0049	100	98
BC1_Pol	scaffold37	15	50S ribosomal protein L3	Polaribacter sp. Hel1_85	Bacteroidetes	COG0087	98	97
BC1_Pol	scaffold37	16	50S ribosomal protein L4	Polaribacter irgensii	Bacteroidetes	COG0088	98	93
BC1_Pol	scaffold37	18	50S ribosomal protein L2	Tenacibaculum ovolyticum	Bacteroidetes	COG0090	100	100
BC1_Pol	scaffold107	1	cell division protein FtsY	Polaribacter irgensii	Bacteroidetes	COG0552	100	97
BC2	scaffold2	45	seryl-tRNA synthetase	Flavobacterium sp. SCGC AAA160-P02	Bacteroidetes	COG0172	98	96
BC2	scaffold1	4	phenylalanyl-tRNA synthetase subunit alpha	Flavobacterium sp. SCGC AAA160-P02	Bacteroidetes	COG0016	99	98
BC2	scaffold34	13	valyl-tRNA synthetase	Flavobacterium sp. SCGC AAA160-P02	Bacteroidetes	COG0525	99	99
BC2	scaffold52	4	arginyl-tRNA synthetase	Flavobacterium sp. SCGC AAA160-P02	Bacteroidetes	COG0018	97	96
BC2	scaffold8	8	tRNA threonylcarbamoyladenosine modification protein TsaD	Flavobacterium sp. SCGC AAA160-P02	Bacteroidetes	COG0533	99	97
BC2	scaffold223	4	histidyl-tRNA synthetase	Flavobacterium sp. SCGC AAA160-P02	Bacteroidetes	COG0124	97	94
BC2	scaffold155	4	DNA-directed RNA polymerase subunit alpha	Flavobacterium sp. SCGC AAA160-P02	Bacteroidetes	COG0202	100	99
BC2	scaffold282	4	50S ribosomal protein L14	Polaribacter	Bacteroidetes	COG0093	98	95
BC2	scaffold32	1	DNA-directed RNA polymerase subunit beta	Flavobacterium sp. SCGC AAA160-P02	Bacteroidetes	COG0085	99	99
BC2	scaffold36	4	cell division protein FtsY	Flavobacterium sp. SCGC AAA160-P02	Bacteroidetes	COG0552	99	97
BC2	scaffold111	1	50S ribosomal protein L3	Polaribacter irgensii	Bacteroidetes	COG0087	100	94
BC2	scaffold111	2	50S ribosomal protein L4	Tenacibaculum maritimum	Bacteroidetes	COG0088	93	85
BC2	scaffold111	4	50S ribosomal protein L2	Polaribacter sp. Hel1_33_49	Bacteroidetes	COG0090	96	93
BC2	scaffold111	5	30S ribosomal protein S19	Aquimarina agarilytica	Bacteroidetes	COG0185	98	96
BC2	scaffold132	2	30S ribosomal protein S15	Flavobacterium sp. SCGC AAA160-P02	Bacteroidetes	COG0184	100	100
BC2	scaffold169	2	30S ribosomal protein S11	Flavobacterium sp. SCGC AAA160-P02	Bacteroidetes	COG0100	100	100
BC2	scaffold169	3	30S ribosomal protein S13	Flavobacterium sp. SCGC AAA160-P02	Bacteroidetes	COG0099	100	100
BC2	scaffold169	5	preprotein translocase subunit SecY	Flavobacterium sp. SCGC AAA160-P02	Bacteroidetes	COG0201	96	95
BC2	scaffold182	2	arginyl-tRNA synthetase	Flavobacterium sp. SCGC AAA160-P02	Bacteroidetes	COG0018	99	98
BC2	scaffold287	1	signal recognition particle protein	Flavobacterium sp. SCGC AAA160-P02	Bacteroidetes	COG0541	99	97
BC3	scaffold1	82	histidyl-tRNA synthetase	Crocinitomix catalasitica	Bacteroidetes	COG0124	74	60
BC3	scaffold1	135	cell division protein FtsY	Butyricimonas virosa	Bacteroidetes	COG0552	88	78
BC3	scaffold1	141	valyl-tRNA synthetase	Draconibacterium orientale	Bacteroidetes	COG0525	78	63
BC3	scaffold1	285	DNA-directed RNA polymerase subunit alpha	Crocinitomix catalasitica	Bacteroidetes	COG0202	90	77
BC3	scaffold1	286	30S ribosomal protein S4	Crocinitomix catalasitica	Bacteroidetes	COG0522	85	75
BC3	scaffold1	287	30S ribosomal protein S11	Polaribacter sp. Hel_I_88	Bacteroidetes	COG0100	92	82
BC3	scaffold1	288	30S ribosomal protein S13	Riemerella anatipestifer	Bacteroidetes	COG0099	90	80
BC3	scaffold1	291	preprotein translocase subunit SecY	Alkaliflexus imshenetskii	Bacteroidetes	COG0201	81	66
BC3	scaffold1	292	50S ribosomal protein L15	Flavobacterium sp. SCGC AAA160-P02	Bacteroidetes	COG0200	82	73
BC3	scaffold1	294	30S ribosomal protein S5	Pedobacter oryzae	Bacteroidetes	COG0098	90	78
BC3	scaffold1	295	50S ribosomal protein L18	Epilithonimonas	Bacteroidetes	COG0256	81	61
BC3	scaffold1	296	50S ribosomal protein L6	Thermonema rossianum	Bacteroidetes	COG0097	78	60
BC3	scaffold1	297	30S ribosomal protein S8	Bacteroides	Bacteroidetes	COG0096	90	79
BC3	scaffold1	299	50S ribosomal protein L5	Flavobacterium tegetincola	Bacteroidetes	COG0094	85	71
BC3	scaffold1	301	50S ribosomal protein L14	Owenweeksia hongkongensis	Bacteroidetes	COG0093	95	86
BC3	scaffold1	302	30S ribosomal protein S17	Sediminibacterium	Bacteroidetes	COG0186	89	76
BC3	scaffold1	304	50S ribosomal protein L16	Saprospira grandis	Bacteroidetes	COG0197	86	75
BC3	scaffold1	305	30S ribosomal protein S3	Crocinitomix catalasitica	Bacteroidetes	COG0092	87	78
BC3	scaffold1	306	50S ribosomal protein L22	Weeksella virosa	Bacteroidetes	COG0091	77	60
BC3	scaffold1	307	30S ribosomal protein S19	Croceibacter atlanticus	Bacteroidetes	COG0185	91	80
BC3	scaffold1	308	50S ribosomal protein L2	Fluviicola taffensis	Bacteroidetes	COG0090	87	72
BC3	scaffold1	310	50S ribosomal protein L4	Aquimarina sp. SW150	Bacteroidetes	COG0088	80	64
BC3	scaffold1	311	50S ribosomal protein L3	Odoribacter	Bacteroidetes	COG0087	81	68
BC3	scaffold1	314	30S ribosomal protein S7	Segetibacter koreensis	Bacteroidetes	COG0049	84	65
BC3	scaffold1	315	30S ribosomal protein S12	Draconibacterium orientale	Bacteroidetes	COG0048	95	91
BC3	scaffold6	120	phenylalanyl-tRNA synthetase subunit alpha	Mesonia mobilis	Bacteroidetes	COG0016	82	71
BC3	scaffold6	230	seryl-tRNA synthetase	Muricauda sp. MAR_2010_75	Bacteroidetes	COG0172	77	59
BC3	scaffold2	15	hypothetical protein	Hassallia byssoidea	Cyanobacteria	COG0215	76	59
BC3	scaffold2	134	tRNA threonylcarbamoyladenosine modification protein TsaD	Capnocytophaga cynodegmi	Bacteroidetes	COG0533	80	61
BC3	scaffold2	267	arginyl-tRNA synthetase	Tenacibaculum ovolyticum	Bacteroidetes	COG0018	77	62
BC3	scaffold2	269	signal recognition particle protein	Prevotella histicola	Bacteroidetes	COG0541	87	74
BC3	scaffold4	45	leucyl-tRNA synthetase	Fluviicola taffensis	Bacteroidetes	COG0495	81	65
BC3	scaffold4	80	50S ribosomal protein L13	Capnocytophaga sputigena	Bacteroidetes	COG0102	86	70
BC3	scaffold4	81	30S ribosomal protein S9	Crocinitomix catalasitica	Bacteroidetes	COG0103	83	66
BC3	scaffold4	82	30S ribosomal protein S2	Psychroserpens sp. PAMC 27130	Bacteroidetes	COG0052	78	61
BC3	scaffold7	94	30S ribosomal protein S15	Robiginitalea biformata	Bacteroidetes	COG0184	85	75
BC3	scaffold7	214	DNA-directed RNA polymerase, beta subunit	Flavobacteriales bacterium BRH_c54	Bacteroidetes	COG0085	89	79
BC3	scaffold7	217	50S ribosomal protein L1	Zobellia uliginosa	Bacteroidetes	COG0081	90	79
BC3	scaffold7	218	50S ribosomal protein L11	Parabacteroides sp. CAG:409	Bacteroidetes	COG0080	91	82
BC4	scaffold1	4	cysteinyl-tRNA synthetase	unidentified eubacterium SCB49	Bacteroidetes	COG0215	88	75
BC4	scaffold1	76	signal recognition particle-docking protein FtsY	unidentified eubacterium SCB49	Bacteroidetes	COG0552	93	89
BC4	scaffold1	91	DNA-directed RNA polymerase subunit beta	unidentified eubacterium SCB49	Bacteroidetes	COG0085	97	94
BC4	scaffold1	94	50S ribosomal protein L1	Altibacter lentus	Bacteroidetes	COG0081	95	91
BC4	scaffold1	95	50S ribosomal protein L11	Aequorivita sublithincola	Bacteroidetes	COG0080	95	90
BC4	scaffold1	214	putative 30S ribosomal protein S15	unidentified eubacterium SCB49	Bacteroidetes	COG0184	93	88
BC4	scaffold2	12	seryl-tRNA synthetase	unidentified eubacterium SCB49	Bacteroidetes	COG0172	88	79
BC4	scaffold2	45	phenylalanyl-tRNA synthetase subunit alpha	Altibacter lentus	Bacteroidetes	COG0016	91	85
BC4	scaffold3	120	tRNA threonylcarbamoyladenosine modification protein TsaD	Aequorivita capsosiphonis	Bacteroidetes	COG0533	92	83
BC4	scaffold7	62	leucyl-tRNA synthetase	Dokdonia sp. MED134	Bacteroidetes	COG0495	86	78
BC4	scaffold11	7	30S ribosomal protein S12	unidentified eubacterium SCB49	Bacteroidetes	COG0048	100	99
BC4	scaffold11	8	SSU ribosomal protein S7p	Jejuia pallidilutea	Bacteroidetes	COG0049	97	93
BC4	scaffold11	11	50S ribosomal protein L3	unidentified eubacterium SCB49	Bacteroidetes	COG0087	95	92
BC4	scaffold11	12	50S ribosomal protein L4	Altibacter lentus	Bacteroidetes	COG0088	96	89
BC4	scaffold11	14	50S ribosomal protein L2	unidentified eubacterium SCB49	Bacteroidetes	COG0090	98	94
BC4	scaffold11	15	30S ribosomal protein S19	Olleya marilimosa	Bacteroidetes	COG0185	97	96
BC4	scaffold11	16	50S ribosomal protein L22	Altibacter lentus	Bacteroidetes	COG0091	99	94
BC4	scaffold11	17	30S ribosomal protein S3	Aequorivita sublithincola	Bacteroidetes	COG0092	96	92
BC4	scaffold11	18	50S ribosomal protein L16	unidentified eubacterium SCB49	Bacteroidetes	COG0197	100	96
BC4	scaffold11	20	30S ribosomal protein S17	Aequorivita sublithincola	Bacteroidetes	COG0186	100	96
BC4	scaffold11	21	ribosomal protein L14	Flavobacteria bacterium MS024-3C	Bacteroidetes	COG0093	98	96
BC4	scaffold11	23	50S ribosomal protein L5	Altibacter lentus	Bacteroidetes	COG0094	97	92
BC4	scaffold11	25	30S ribosomal protein S8	Altibacter lentus	Bacteroidetes	COG0096	95	91
BC4	scaffold11	26	50S ribosomal protein L6	unidentified eubacterium SCB49	Bacteroidetes	COG0097	95	83
BC4	scaffold11	27	50S ribosomal protein L18	Altibacter lentus	Bacteroidetes	COG0256	93	88
BC4	scaffold11	28	30S ribosomal protein S5	unidentified eubacterium SCB49	Bacteroidetes	COG0098	98	96
BC4	scaffold11	30	50S ribosomal protein L15	Flavobacteriales bacterium ALC-1	Bacteroidetes	COG0200	94	86
BC4	scaffold11	31	preprotein translocase subunit SecY	Altibacter lentus	Bacteroidetes	COG0201	92	86
BC4	scaffold11	33	30S ribosomal protein S13	unidentified eubacterium SCB49	Bacteroidetes	COG0099	96	92
BC4	scaffold11	34	30S ribosomal protein S11	unidentified eubacterium SCB49	Bacteroidetes	COG0100	96	92
BC4	scaffold11	35	30S ribosomal protein S4	unidentified eubacterium SCB49	Bacteroidetes	COG0522	96	89
BC4	scaffold11	36	DNA-directed RNA polymerase subunit alpha	Aequorivita capsosiphonis	Bacteroidetes	COG0202	98	93
BC4	scaffold11	49	arginyl-tRNA synthetase	unidentified eubacterium SCB49	Bacteroidetes	COG0018	86	76
BC4	scaffold11	54	signal recognition particle protein	unidentified eubacterium SCB49	Bacteroidetes	COG0541	95	87
BC4	scaffold12	9	50S ribosomal protein L13	unidentified eubacterium SCB49	Bacteroidetes	COG0102	98	94
BC4	scaffold12	10	30S ribosomal protein S9	Aequorivita sublithincola	Bacteroidetes	COG0103	94	90
BC4	scaffold12	11	30S ribosomal protein S2	Aequorivita capsosiphonis	Bacteroidetes	COG0052	83	76
BC5_Pol	scaffold1	25	seryl-tRNA synthetase	Tenacibaculum ovolyticum	Bacteroidetes	COG0172	95	91
BC5_Pol	scaffold19	3	phenylalanyl-tRNA synthetase subunit alpha	Polaribacter sp. Hel1_85	Bacteroidetes	COG0016	100	99
BC5_Pol	scaffold43	7	30S ribosomal protein S15 partial	Polaribacter atrinae	Bacteroidetes	COG0184	97	96						4e-24
BC5_Pol	scaffold79	4	cell division protein FtsY	Polaribacter sp. Hel1_85	Bacteroidetes	COG0552	100	98
BC5_Pol	scaffold92	5	leucyl-tRNA synthetase	Polaribacter sp. Hel1_33_49	Bacteroidetes	COG0495	96	87
BC5_Pol	scaffold196	1	preprotein translocase subunit SecY	Polaribacter irgensii	Bacteroidetes	COG0201	97	93
BC5_Pol	scaffold196	4	30S ribosomal protein S13	Flavobacterium sp. SCGC AAA160-P02	Bacteroidetes	COG0099	99	96
BC5_Pol	scaffold195	1	valyl-tRNA synthetase	Polaribacter sp. Hel1_33_49	Bacteroidetes	COG0525	97	95
BC5_Pol	scaffold217	1	valyl-tRNA synthetase	Polaribacter sp. Hel1_33_49	Bacteroidetes	COG0525	97	95
BC5_Pol	scaffold228	1	DNA-directed RNA polymerase subunit beta	Polaribacter sp. Hel1_85	Bacteroidetes	COG0085	99	99
BC5_Pol	scaffold238	1	DNA-directed RNA polymerase subunit alpha	Polaribacter sp. Hel1_85	Bacteroidetes	COG0202	99	98
BC5_Pol	scaffold238	2	30S ribosomal protein S4	Polaribacter irgensii	Bacteroidetes	COG0522	96	90
BC5_Pol	scaffold280	1	cysteinyl-tRNA synthetase	Polaribacter sp. Hel1_33_49	Bacteroidetes	COG0215	92	84
GM1_Ant	scaffold1	156	cell division protein FtsY	Oceanospirillum beijerinckii	Gammaproteobacteria	COG0552	82	67
GM1_Ant	scaffold1	166	arginyl-tRNA synthetase	Balneatrix alpica	Gammaproteobacteria	COG0018	79	67
GM1_Ant	scaffold2	1	cysteinyl-tRNA synthetase	Amphritea japonica	Gammaproteobacteria	COG0215	78	65
GM1_Ant	scaffold14	7	valyl-tRNA synthetase	Pseudomonas sp. 12M76_air	Gammaproteobacteria	COG0525	83	72
GM1_Ant	scaffold14	30	30S ribosomal protein S2	Marinobacterium jannaschii	Gammaproteobacteria	COG0052	88	79
GM1_Ant	scaffold6	61	histidyl-tRNA synthetase, partial	Marinobacterium litorale	Gammaproteobacteria	COG0124	79	68
GM1_Ant	scaffold6	69	30S ribosomal protein S12	Saccharophagus degradans	Gammaproteobacteria	COG0048	98	96
GM1_Ant	scaffold6	71	30S ribosomal protein S7	Marinobacterium rhizophilum	Gammaproteobacteria	COG0049	94	84
GM1_Ant	scaffold6	76	50S ribosomal protein L11	Oceanospirillum maris	Gammaproteobacteria	COG0080	96	90
GM1_Ant	scaffold6	77	50S ribosomal protein L1	Nitrincola sp. A-D6	Gammaproteobacteria	COG0081	90	76
GM1_Ant	scaffold6	80	DNA-directed RNA polymerase subunit beta	Amphritea japonica	Gammaproteobacteria	COG0085	89	80
GM1_Ant	scaffold11	50	seryl-tRNA synthetase	Amphritea japonica	Gammaproteobacteria	COG0172	82	70
GM1_Ant	scaffold8	7	tRNA threonylcarbamoyladenosine modification protein TsaD	Osedax symbiont Rs1	Gammaproteobacteria	COG0533	82	70
GM1_Ant	scaffold13	8	50S ribosomal protein L13	Gammaproteobacteria bacterium MFB021	Gammaproteobacteria	COG0102	89	84
GM1_Ant	scaffold13	9	30S ribosomal protein S9	Osedax symbiont Rs1	Gammaproteobacteria	COG0103	92	84
GM1_Ant	scaffold15	9	signal recognition particle protein	Marinobacterium jannaschii	Gammaproteobacteria	COG0541	86	78
GM1_Ant	scaffold43	4	50S ribosomal protein L3	Amphritea japonica	Gammaproteobacteria	COG0087	87	76
GM2_Ant	scaffold1	191	seryl-tRNA synthetase	Amphritea japonica	Gammaproteobacteria	COG0172	82	70
GM2_Ant	scaffold6	69	leucyl-tRNA synthetase	Neptuniibacter caesariensis	Gammaproteobacteria	COG0495	83	71
GM2_Ant	scaffold4	1	valyl-tRNA synthetase	Pseudomonas bauzanensis	Gammaproteobacteria	COG0525	83	72
GM2_Ant	scaffold4	34	30S ribosomal protein S2	Marinobacterium jannaschii	Gammaproteobacteria	COG0052	89	80
GM2_Ant	scaffold2	29	50S ribosomal protein L13	Gammaproteobacteria bacterium MFB021	Gammaproteobacteria	COG0102	90	85
GM2_Ant	scaffold2	30	30S ribosomal protein S9	Osedax symbiont Rs1	Gammaproteobacteria	COG0103	92	84
GM2_Ant	scaffold2	105	phenylalanyl-tRNA synthetase subunit alpha	Balneatrix alpica	Gammaproteobacteria	COG0016	85	76
GM2_Ant	scaffold7	75	DNA-directed RNA polymerase subunit alpha	Marinomonas posidonica	Gammaproteobacteria	COG0202	87	75
GM2_Ant	scaffold7	76	SSU ribosomal protein S4p (S9e)	gamma proteobacterium IMCC2047	Gammaproteobacteria	COG0522	88	80
GM2_Ant	scaffold7	77	30S ribosomal protein S11	Marinobacterium jannaschii	Gammaproteobacteria	COG0100	98	89
GM2_Ant	scaffold7	80	preprotein translocase subunit SecY	Marinobacterium rhizophilum	Gammaproteobacteria	COG0201	95	87
GM2_Ant	scaffold7	81	50S ribosomal protein L15	Marinobacterium jannaschii	Gammaproteobacteria	COG0200	93	81
GM2_Ant	scaffold7	83	30S ribosomal protein S5	Balneatrix alpica	Gammaproteobacteria	COG0098	94	89
GM2_Ant	scaffold7	84	50S ribosomal protein L18	Dasania marina	Gammaproteobacteria	COG0256	86	78
GM2_Ant	scaffold7	85	50S ribosomal protein L6	Nitrincola sp. AK23	Gammaproteobacteria	COG0097	84	69
GM2_Ant	scaffold7	86	30S ribosomal protein S8	Halomonas sp. KM-1	Gammaproteobacteria	COG0096	86	77
GM2_Ant	scaffold7	88	50S ribosomal protein L5	Marinobacterium rhizophilum	Gammaproteobacteria	COG0094	89	82
GM2_Ant	scaffold7	91	30S ribosomal protein S17	Marinobacterium sp. AK27	Gammaproteobacteria	COG0186	87	69
GM2_Ant	scaffold7	93	50S ribosomal protein L16	Simiduia agarivorans	Gammaproteobacteria	COG0197	94	92
GM2_Ant	scaffold7	94	30S ribosomal protein S3	Osedax symbiont Rs1	Gammaproteobacteria	COG0092	92	85
GM2_Ant	scaffold7	95	50S ribosomal protein L22	Endozoicomonas numazuensis	Gammaproteobacteria	COG0091	94	87
GM2_Ant	scaffold15	26	histidyl-tRNA synthetase	Marinobacterium rhizophilum	Gammaproteobacteria	COG0124	78	65
GM2_Ant	scaffold15	38	50S ribosomal protein L11	Marinobacterium jannaschii	Gammaproteobacteria	COG0080	95	92
GM2_Ant	scaffold15	39	50S ribosomal protein L1	Thioalkalivibrio sulfidiphilus	Gammaproteobacteria	COG0081	87	77
GM2_Ant	scaffold15	42	DNA-directed RNA polymerase subunit beta	Amphritea japonica	Gammaproteobacteria	COG0085	90	80
GM2_Ant	scaffold15	45	30S ribosomal protein S12	Saccharophagus degradans	Gammaproteobacteria	COG0048	98	97
GM2_Ant	scaffold15	46	30S ribosomal protein S7	Marinobacterium rhizophilum	Gammaproteobacteria	COG0049	94	84
GM2_Ant	scaffold15	51	50S ribosomal protein L3	Amphritea japonica	Gammaproteobacteria	COG0087	90	81
GM2_Ant	scaffold15	52	50S ribosomal protein L4	Acinetobacter	Gammaproteobacteria	COG0088	86	73
GM2_Ant	scaffold15	54	50S ribosomal protein L2	marine gamma proteobacterium HTCC2143	Gammaproteobacteria	COG0090	93	85
GM2_Ant	scaffold16	30	arginyl-tRNA synthetase	Balneatrix alpica	Gammaproteobacteria	COG0018	79	66
GM2_Ant	scaffold16	40	cell division protein FtsY	Amphritea japonica	Gammaproteobacteria	COG0552	83	69
GM2_Ant	scaffold32	12	signal recognition particle protein	Amphritea japonica	Gammaproteobacteria	COG0541	89	78
GM2_Ant	scaffold27	3	30S ribosomal protein S15	gamma proteobacterium IMCC3088	Gammaproteobacteria	COG0184	89	82
GM2_Ant	scaffold26	2	cysteinyl-tRNA synthetase	Marinobacterium rhizophilum	Gammaproteobacteria	COG0215	80	65
GM3	scaffold2	3	DNA-directed RNA polymerase subunit beta	Ectothiorhodospira sp. PHS-1	Gammaproteobacteria	COG0085	92	83
GM3	scaffold2	5	50S ribosomal protein L1	Marinimicrobium agarilyticum	Gammaproteobacteria	COG0081	84	73
GM3	scaffold2	6	50S ribosomal protein L11	Thiomicrospira kuenenii	Gammaproteobacteria	COG0080	87	81
GM3	scaffold8	20	histidyl-tRNA synthetase	Zymobacter palmae	Gammaproteobacteria	COG0124	77	62
GM3	scaffold12	22	signal recognition particle protein	Oceanospirillum beijerinckii	Gammaproteobacteria	COG0541	84	69
GM3	scaffold19	17	30S ribosomal protein S15	Thalassotalea sp. ND16A	Gammaproteobacteria	COG0184	84	73
GM3	scaffold60	18	50S ribosomal protein L13	Methylococcus capsulatus	Gammaproteobacteria	COG0102	88	76
GM3	scaffold60	19	30S ribosomal protein S9	Endozoicomonas numazuensis	Gammaproteobacteria	COG0103	85	75
GM3	scaffold32	27	phenylalanyl-tRNA synthetase subunit alpha	Halomonas halocynthiae	Gammaproteobacteria	COG0016	82	68
GM3	scaffold40	11	arginyl-tRNA synthetase	Marinobacterium jannaschii	Gammaproteobacteria	COG0018	78	66
GM3	scaffold99	11	valyl-tRNA synthetase	Cycloclasticus sp. P1	Gammaproteobacteria	COG0525	76	63
GM3	scaffold53	7	DNA-directed RNA polymerase subunit alpha	Teredinibacter turnerae	Gammaproteobacteria	COG0202	87	76
GM3	scaffold53	10	preprotein translocase subunit SecY	Thioalkalivibrio sulfidiphilus	Gammaproteobacteria	COG0201	87	77
GM3	scaffold53	11	50S ribosomal protein L15	Hahella ganghwensis	Gammaproteobacteria	COG0200	80	68
GM3	scaffold53	13	30S ribosomal protein S5	Thiocapsa marina	Gammaproteobacteria	COG0098	85	76
GM3	scaffold53	14	50S ribosomal protein L18	gamma proteobacterium HTCC5015	Gammaproteobacteria	COG0256	82	67
GM3	scaffold53	17	50S ribosomal protein L14	Ectothiorhodospiraceae	Gammaproteobacteria	COG0093	96	91
GM3	scaffold53	18	30S ribosomal protein S17	Candidatus Schmidhempelia bombi	Gammaproteobacteria	COG0186	85	70
GM3	scaffold53	20	50S ribosomal protein L16	Thiorhodospira sibirica	Gammaproteobacteria	COG0197	97	86
GM3	scaffold53	21	30S ribosomal protein S3	Thiothrix disciformis	Gammaproteobacteria	COG0092	88	74
GM3	scaffold53	22	50S ribosomal protein L22	Thioploca ingrica	Gammaproteobacteria	COG0091	89	74
GM3	scaffold53	23	30S ribosomal protein S19	Allochromatium vinosum	Gammaproteobacteria	COG0185	91	80
GM3	scaffold53	24	50S ribosomal protein L2	Saccharophagus degradans	Gammaproteobacteria	COG0090	96	89
GM3	scaffold58	16	30S ribosomal protein S2	Thiorhodospira sibirica	Gammaproteobacteria	COG0052	83	66
GM3	scaffold126	5	seryl-tRNA synthetase	Nitrincola sp. AK23	Gammaproteobacteria	COG0172	88	81
GM3	scaffold162	3	50S ribosomal protein L3	Thalassotalea sp. ND16A	Gammaproteobacteria	COG0087	87	73
GM3	scaffold162	4	50S ribosomal protein L4	Marinobacter santoriniensis	Gammaproteobacteria	COG0088	81	61
GM3	scaffold162	6	50S ribosomal protein L2	Endozoicomonas numazuensis	Gammaproteobacteria	COG0090	83	79
GM3	scaffold183	1	valyl-tRNA synthetase	Methylophaga lonarensis	Gammaproteobacteria	COG0525	85	74
GM3	scaffold252	1	tRNA threonylcarbamoyladenosine modification protein TsaD	Leucothrix mucor	Gammaproteobacteria	COG0533	81	69
GM3	scaffold255	2	DNA-directed RNA polymerase subunit beta	Thioalkalivibrio sulfidiphilus	Gammaproteobacteria	COG0085	90	81
GM3	scaffold262	2	50S ribosomal protein L5	Ectothiorhodospiraceae	Gammaproteobacteria	COG0094	86	68
GM3	scaffold262	4	30S ribosomal protein S8	Methylophaga aminisulfidivorans	Gammaproteobacteria	COG0096	86	69
GM4_SAR92	scaffold44	16	cysteinyl tRNA synthetase	uncultured marine bacterium MedDCM-OCT-S04-C13	Unclassified	COG0215	84	73						0
GM4_SAR92	scaffold25	8	50S ribosomal protein L13	unclassified Gammaproteobacteria	Gammaproteobacteria	COG0102	93	84
GM4_SAR92	scaffold25	9	30S ribosomal protein S9	gamma proteobacterium HTCC2207	Gammaproteobacteria	COG0103	96	90
GM4_SAR92	scaffold67	3	30S ribosomal protein S11	unclassified Gammaproteobacteria	Gammaproteobacteria	COG0100	98	97
GM4_SAR92	scaffold67	4	30S ribosomal protein S13	unclassified Gammaproteobacteria	Gammaproteobacteria	COG0099	94	92
GM4_SAR92	scaffold67	7	30S ribosomal protein S5	gamma proteobacterium HTCC2207	Gammaproteobacteria	COG0098	96	94
GM4_SAR92	scaffold67	8	50S ribosomal protein L18	gamma proteobacterium HTCC2207	Gammaproteobacteria	COG0256	94	91
GM4_SAR92	scaffold67	11	50S ribosomal protein L5	gamma proteobacterium HTCC2207	Gammaproteobacteria	COG0094	99	93
GM4_SAR92	scaffold67	13	50S ribosomal protein L14	unclassified Gammaproteobacteria	Gammaproteobacteria	COG0093	100	99
GM4_SAR92	scaffold67	14	30S ribosomal protein S17	gamma proteobacterium HTCC2207	Gammaproteobacteria	COG0186	88	86
GM4_SAR92	scaffold67	16	50S ribosomal protein L16	Gammaproteobacteria bacterium MOLA455	Gammaproteobacteria	COG0197	99	96
GM4_SAR92	scaffold67	17	30S ribosomal protein S3	gamma proteobacterium HTCC2207	Gammaproteobacteria	COG0092	93	87
GM4_SAR92	scaffold67	18	50S ribosomal protein L22	gamma proteobacterium SCGC AAA160-D02	Gammaproteobacteria	COG0091	99	93
GM4_SAR92	scaffold67	19	30S ribosomal protein S19	gamma proteobacterium HTCC2207	Gammaproteobacteria	COG0185	93	86
GM4_SAR92	scaffold79	6	30S ribosomal protein S15	unclassified Gammaproteobacteria	Gammaproteobacteria	COG0184	98	96
GM4_SAR92	scaffold55	1	DNA-directed RNA polymerase subunit beta	gamma proteobacterium HTCC2207	Gammaproteobacteria	COG0085	95	90
GM4_SAR92	scaffold55	4	30S ribosomal protein S12	gamma proteobacterium HTCC2207	Gammaproteobacteria	COG0048	100	98
GM4_SAR92	scaffold55	5	30S ribosomal protein S7	gamma proteobacterium HTCC2207	Gammaproteobacteria	COG0049	96	92
GM4_SAR92	scaffold76	7	tRNA threonylcarbamoyladenosine modification protein TsaD	Gammaproteobacteria bacterium MOLA455	Gammaproteobacteria	COG0533	90	84
GM4_SAR92	scaffold158	7	30S ribosomal protein S2	Gammaproteobacteria bacterium MOLA455	Gammaproteobacteria	COG0052	96	91
GM4_SAR92	scaffold110	1	arginyl-tRNA synthetase	gamma proteobacterium HTCC2207	Gammaproteobacteria	COG0018	86	75
GM4_SAR92	scaffold229	1	50S ribosomal protein L1	Gammaproteobacteria bacterium MOLA455	Gammaproteobacteria	COG0081	92	86
GM4_SAR92	scaffold229	2	50S ribosomal protein L11	gamma proteobacterium HTCC2207	Gammaproteobacteria	COG0080	95	91
GM4_SAR92	scaffold128	3	50S ribosomal protein L1	Gammaproteobacteria bacterium MOLA455	Gammaproteobacteria	COG0081	93	83
GM4_SAR92	scaffold128	4	50S ribosomal protein L11	Gammaproteobacteria bacterium MOLA455	Gammaproteobacteria	COG0080	98	95
GM4_SAR92	scaffold231	3	valyl-tRNA synthetase	Gammaproteobacteria bacterium MOLA455	Gammaproteobacteria	COG0525	91	81
GM4_SAR92	scaffold169	2	50S ribosomal protein L11	Gammaproteobacteria bacterium MOLA455	Gammaproteobacteria	COG0080	97	94
GM4_SAR92	scaffold791	1	30S ribosomal protein S8	gamma proteobacterium SCGC AAA160-D02	Gammaproteobacteria	COG0096	94	84
GM4_SAR92	scaffold173	1	50S ribosomal protein L4	gamma proteobacterium SCGC AAA160-D02	Gammaproteobacteria	COG0088	92	84
GM4_SAR92	scaffold173	2	50S ribosomal protein L3	Gammaproteobacteria bacterium MOLA455	Gammaproteobacteria	COG0087	95	85
GM4_SAR92	scaffold281	1	histidyl-tRNA synthetase	gamma proteobacterium HTCC2207	Gammaproteobacteria	COG0124	93	85
GM4_SAR92	scaffold305	1	arginyl-tRNA synthetase	gamma proteobacterium HTCC2207	Gammaproteobacteria	COG0018	85	72
GM4_SAR92	scaffold326	1	50S ribosomal protein L4	gamma proteobacterium HTCC2207	Gammaproteobacteria	COG0088	91	84
GM4_SAR92	scaffold326	3	50S ribosomal protein L2	Gammaproteobacteria bacterium MOLA455	Gammaproteobacteria	COG0090	96	94
GM4_SAR92	scaffold355	1	signal recognition particle protein	gamma proteobacterium HTCC2207	Gammaproteobacteria	COG0541	90	81
GM4_SAR92	scaffold379	2	30S ribosomal protein S8	gamma proteobacterium SCGC AAA160-D02	Gammaproteobacteria	COG0096	95	83
GM4_SAR92	scaffold379	3	50S ribosomal protein L6	gamma proteobacterium SCGC AAA160-D02	Gammaproteobacteria	COG0097	90	80
GM4_SAR92	scaffold412	1	valyl-tRNA synthetase	gamma proteobacterium HTCC2207	Gammaproteobacteria	COG0525	89	80
GM5	scaffold5	44	histidyl-tRNA synthetase	Methylophaga thiooxydans	Gammaproteobacteria	COG0124	89	80
GM5	scaffold9	13	30S ribosomal protein S4	Methylotenera sp. L2L1	Betaproteobacteria	COG0522	78	60
GM5	scaffold14	4	leucyl-tRNA synthetase	Methylophaga thiooxydans	Gammaproteobacteria	COG0495	88	78
GM5	scaffold14	13	cell division protein FtsY	Methylophaga aminisulfidivorans	Gammaproteobacteria	COG0552	81	70
GM5	scaffold13	16	30S ribosomal protein S9	Methylophaga nitratireducenticrescens	Gammaproteobacteria	COG0103	96	91
GM5	scaffold16	5	arginyl-tRNA synthetase	Methylophaga thiooxydans	Gammaproteobacteria	COG0018	89	75
GM5	scaffold51	5	seryl-tRNA synthetase	Methylophaga thiooxydans	Gammaproteobacteria	COG0172	83	76
GM5	scaffold79	6	valyl-tRNA synthetase	Methylophaga nitratireducenticrescens	Gammaproteobacteria	COG0525	92	88
GM5	scaffold43	3	preprotein translocase subunit SecY	Methylophaga aminisulfidivorans	Gammaproteobacteria	COG0201	94	88
GM5	scaffold43	4	50S ribosomal protein L15	Methylophaga thiooxydans	Gammaproteobacteria	COG0200	85	76
GM5	scaffold43	6	30S ribosomal protein S5	Methylophaga aminisulfidivorans	Gammaproteobacteria	COG0098	93	88
GM5	scaffold43	9	50S ribosomal protein L14	Methylophaga lonarensis	Gammaproteobacteria	COG0093	97	94
GM5	scaffold43	10	30S ribosomal protein S17	Methylophaga nitratireducenticrescens	Gammaproteobacteria	COG0186	90	75
GM5	scaffold54	3	50S ribosomal protein L11	Methylophaga thiooxydans	Gammaproteobacteria	COG0080	95	90
GM5	scaffold54	4	50S ribosomal protein L1	Methylophaga thiooxydans	Gammaproteobacteria	COG0081	94	87
GM5	scaffold97	2	30S ribosomal protein S7	Methylophaga nitratireducenticrescens	Gammaproteobacteria	COG0049	96	91
GM5	scaffold119	2	cysteinyl-tRNA synthetase	Methylophaga aminisulfidivorans	Gammaproteobacteria	COG0215	82	70
GM6_SUP05	scaffold1	67	DNA-directed RNA polymerase subunit alpha	Candidatus Thioglobus singularis	Unclassified	COG0202	99	96
GM6_SUP05	scaffold1	69	30S ribosomal protein S4	Candidatus Thioglobus singularis	Unclassified	COG0522	100	96
GM6_SUP05	scaffold1	70	30S ribosomal protein S11	Candidatus Thioglobus singularis	Unclassified	COG0100	98	97
GM6_SUP05	scaffold1	71	30S ribosomal protein S13	unclassified Gammaproteobacteria miscellaneous	Gammaproteobacteria	COG0099	98	92
GM6_SUP05	scaffold1	73	preprotein translocase subunit SecY	unclassified Gammaproteobacteria miscellaneous	Gammaproteobacteria	COG0201	99	97
GM6_SUP05	scaffold1	74	ribosomal protein L15, bacterial/organelle	Candidatus Thioglobus singularis	Unclassified	COG0200	100	95
GM6_SUP05	scaffold1	76	ribosomal protein L18, bacterial type	Thiotrichales bacterium TMED218	Unclassified	COG0256	98	93
GM6_SUP05	scaffold1	77	50S ribosomal protein L6	Candidatus Thioglobus singularis	Unclassified	COG0097	92	89
GM6_SUP05	scaffold1	79	30S ribosomal protein S8	Thiotrichales bacterium TMED218	Unclassified	COG0096	99	94
GM6_SUP05	scaffold1	81	50S ribosomal protein L5	Candidatus Thioglobus singularis	Unclassified	COG0094	98	96
GM6_SUP05	scaffold1	83	50S ribosomal protein L14	gamma proteobacterium SCGC AAA007-O20	Gammaproteobacteria	COG0093	97	95
GM6_SUP05	scaffold1	84	30S ribosomal protein S17	Thiotrichales bacterium TMED218	Unclassified	COG0186	91	89
GM6_SUP05	scaffold1	86	50S ribosomal protein L16	Candidatus Thioglobus singularis	Unclassified	COG0197	99	97
GM6_SUP05	scaffold2	7	cysteinyl-tRNA synthetase	gamma proteobacterium SCGC AAA076-F14	Gammaproteobacteria	COG0215	90	81
GM6_SUP05	scaffold45	23	valyl-tRNA synthetase	Candidatus Thioglobus singularis	Unclassified	COG0525	97	91
GM6_SUP05	scaffold26	10	UGMP family protein	Candidatus Thioglobus singularis	Unclassified	COG0533	93	85
GM6_SUP05	scaffold10	33	30S ribosomal protein S12	Thiotrichales bacterium TMED218	Unclassified	COG0048	100	100
GM6_SUP05	scaffold10	34	30S ribosomal protein S7	Candidatus Thioglobus singularis	Unclassified	COG0049	98	96
GM6_SUP05	scaffold32	6	leucyl-tRNA synthetase	Candidatus Thioglobus singularis	Unclassified	COG0495	90	75
GM6_SUP05	scaffold32	7	leucyl-tRNA synthetase eubacterial and mitochondrial family	Candidatus Thioglobus singularis	Unclassified	COG0495	89	82
GM6_SUP05	scaffold32	8	leucyl-tRNA synthetase eubacterial and mitochondrial family	Candidatus Thioglobus singularis	Unclassified	COG0495	95	91
GM6_SUP05	scaffold175	1	30S ribosomal protein S19	Candidatus Thioglobus singularis	Unclassified	COG0185	97	95
GM6_SUP05	scaffold175	2	50S ribosomal protein L2	Candidatus Thioglobus singularis	Unclassified	COG0090	97	94
GM6_SUP05	scaffold175	4	50S ribosomal protein L4	Candidatus Thioglobus singularis	Unclassified	COG0088	99	96
GM6_SUP05	scaffold115	3	50S ribosomal protein L3	Candidatus Thioglobus singularis	Unclassified	COG0087	96	87
GM6_SUP05	scaffold115	5	ribosomal protein S3, bacterial type	Candidatus Thioglobus singularis	Unclassified	COG0092	97	94
GM6_SUP05	scaffold190	3	50S ribosomal protein L2	unclassified Gammaproteobacteria miscellaneous	Gammaproteobacteria	COG0090	97	95
GM6_SUP05	scaffold190	4	30S ribosomal protein S19	Candidatus Thioglobus singularis	Unclassified	COG0185	97	95
GM6_SUP05	scaffold213	1	DNA-directed RNA polymerase subunit beta	Candidatus Thioglobus singularis	Unclassified	COG0085	98	97
GM6_SUP05	scaffold104	2	30S ribosomal protein S3	Candidatus Thioglobus singularis	Unclassified	COG0092	96	94
GM6_SUP05	scaffold110	1	DNA-directed RNA polymerase subunit beta	Candidatus Thioglobus singularis	Unclassified	COG0085	100	97
GM6_SUP05	scaffold121	1	signal recognition particle protein	gamma proteobacterium SCGC AAA076-D13	Gammaproteobacteria	COG0541	98	92
GM6_SUP05	scaffold735	1	30S ribosomal protein S5	Thiotrichales bacterium TMED218	Unclassified	COG0098	100	98
GM6_SUP05	scaffold199	1	DNA-directed RNA polymerase subunit beta	Candidatus Thioglobus singularis	Unclassified	COG0085	98	96
