# Supplementary material for: Genomic and metatranscriptomic analyses of carbon remineralization in an Antarctic polynya
Source: Microbiome. 2019 Feb 20;7:29. doi: 10.1186/s40168-019-0643-4 (PMC6383258; doi:10.1186/s40168-019-0643-4)
Supplement: Supplementary file 5 — Table S5. Information for the 500 most abundant genes in 12 genomes based on metatranscriptome data (a, PK; b, DC; and c, SI). Genes related to ribosome and mitochondrial biogenesis classified by KEGG and hypothetical proteins are marked in gray. (Excel) (XLSX 109 kb) [file 40168_2019_643_MOESM5_ESM.xlsx]

## Sheet: Table S11a, PK
Supplementary Table 11. Information for the 500 most abundant genes in 12 genomes based on metatranscriptome data (a, PK; b, DC; and c, SI). Genes related to ribosome and mitochondrial biogenesis classified by KEGG and hypothetical proteins are marked in grey.
Rank	Bin	Annotation (Blastp against NCBI NR database)	genomic features of described in manuscirpt	KEGG	TPM value in PK	Rank of DC	Rank of SI
1	BC1_Pol	elongation factor Tu		Mitochondrial biogenesis	7740.06	128	43
2	BC1_Pol	30S ribosomal protein S8		Ribosome	5185.25	75	33
3	BC1_Pol	30S ribosomal protein S16		Ribosome	4628.99	284	282
4	BC1_Pol	50S ribosomal protein L17		Ribosome	3561.33	468	261
5	BC5_Pol	50S ribosomal protein L20			3182.24	383	285
6	BC1_Pol	50S ribosomal protein L5		Ribosome	3137.04	310	186
7	BC1_Pol	hypothetical protein			3067.86	488	1615
8	BC5_Pol	chaperone protein DnaK			3017.98	405	69
9	GM1_Ant	putative peroxiredoxin			2982.24	40	56
10	BC1_Pol	elongation factor G		Mitochondrial biogenesis	2965.07	268	170
11	BC1_Pol	50S ribosomal protein L7/L12		Ribosome	2937.74	424	137
12	BC1_Pol	50S ribosomal protein L9		Ribosome	2925.82	1185	436
13	BC1_Pol	30S ribosomal protein S4		Ribosome	2894.91	434	178
14	BC1_Pol	50S ribosomal protein L27		Ribosome	2710.1	301	183
15	BC1_Pol	50S ribosomal protein L1		Ribosome	2696.5	445	288
16	BC1_Pol	30S ribosomal protein S14		Ribosome	2661.3	439	146
17	BC1_Pol	30S ribosomal protein S12		Ribosome	2546.34	193	72
18	BC1_Pol	50S ribosomal protein L35		Ribosome	2529.31	305	213
19	BC1_Pol	50S ribosomal protein L23		Ribosome	2444.6	289	143
20	BC1_Pol	30S ribosomal protein S2		Ribosome	2427.89	382	191
21	BC1_Pol	elongation factor Ts		Mitochondrial biogenesis	2363.31	623	380
22	BC1_Pol	30S ribosomal protein S9		Ribosome	2302.95	342	164
23	BC1_Pol	DNA-directed RNA polymerase subunit alpha		Purine metabolism	2216.06	1267	340
24	BC1_Pol	30S ribosomal protein S11		Ribosome	2186.95	328	134
25	BC1_Pol	50S ribosomal protein L3		Ribosome	2131.18	433	280
26	BC1_Pol	50S ribosomal protein L10		Ribosome	2129.36	409	98
27	GM1_Ant	elongation factor Tu		Mitochondrial biogenesis	2105.92	23	21
28	BC1_Pol	nucleoside diphosphate kinase		Purine metabolism	2101.78	444	352
29	BC1_Pol	cell envelope biogenesis protein OmpA			2094.2	5564	335
30	BC1_Pol	30S ribosomal protein S7		Ribosome	2042.36	425	174
31	GM1_Ant	50S ribosomal protein L10		Ribosome	2037.87	38	27
32	BC1_Pol	30S ribosomal protein S5		Ribosome	2024.22	714	320
33	BC1_Pol	30S ribosomal protein S3		Ribosome	2010.62	336	157
34	BC1_Pol	preprotein translocase subunit SecE			1987.5	2636	378
35	BC1_Pol	50S ribosomal protein L22		Ribosome	1921.45	235	70
36	BC1_Pol	DNA-directed RNA polymerase subunit beta'		Purine metabolism	1893	402	233
37	BC1_Pol	50S ribosomal protein L13		Ribosome	1869.09	428	259
38	BC1_Pol	phosphate:sodium symporter			1837.96	913	3701
39	BC1_Pol	50S ribosomal protein L2		Ribosome	1823.44	330	179
40	BC1_Pol	50S ribosomal protein L20		Ribosome	1810.42	961	578
41	BC1_Pol	DNA-directed RNA polymerase subunit beta		Purine metabolism	1799.93	554	366
42	BC1_Pol	hypothetical protein PHEL49_1496			1722.23	850	674
43	GM4_SAR92	30S ribosomal protein S12		Ribosome	1690.92	3	5
44	BC1_Pol	protein containing DUF177			1683.31	812	370
45	BC1_Pol	preprotein translocase subunit SecY		Protein export	1670.65	1159	452
46	GM1_Ant	F0F1 ATP synthase subunit B		Oxidative phosphorylation	1649.19	28	38
47	GM1_Ant	30S ribosomal protein S7		Ribosome	1639.93	49	51
48	GM1_Ant	50S ribosomal protein L7/L12		Ribosome	1621.19	65	64
49	BC1_Pol	30S ribosomal protein S19		Ribosome	1600.46	527	274
50	BC1_Pol	30S ribosomal protein S10		Ribosome	1589.88	477	350
51	BC1_Pol	50S ribosomal protein L28		Ribosome	1582.58	414	215
52	BC1_Pol	50S ribosomal protein L15		Ribosome	1551.88	564	308
53	GM1_Ant	50S ribosomal protein L13		Ribosome	1537.06	56	49
54	GM1_Ant	30S ribosomal protein S10		Ribosome	1485.81	27	13
55	BC1_Pol	alkyl hydroperoxide reductase		Enzyme [ko01000]	1440.09	544	255
56	BC5_Pol	50S ribosomal protein L36			1422.78	156	58
57	BC1_Pol	transcription termination/antitermination factor NusG		Transcription machinery	1421.41	5248	440
58	GM1_Ant	LSU ribosomal protein L33p		Ribosome	1406.22	157	165
59	GM1_Ant	ATP synthase F0F1 subunit delta		Oxidative phosphorylation	1403.44	22	44
60	BC1_Pol	molecular chaperone GroES		Mitochondrial biogenesis	1397.8	778	117
61	BC1_Pol	ribonuclease G		Enzyme [ko01000]	1388.03	387	229
62	BC1_Pol	ATP F0F1 synthase subunit gamma		Oxidative phosphorylation	1385.35	748	396
63	BC1_Pol	50S ribosomal protein L4		Ribosome	1376.32	386	128
64	BC5_Pol	cell envelope biogenesis protein OmpA			1345.25	684	324
65	BC5_Pol	translation initiation factor IF-1			1322	631	94
66	BC1_Pol	30S ribosomal protein S1		Ribosome	1284.82	464	475
67	BC1_Pol	porin			1282.51	9177	3630
68	GM4_SAR92	50S ribosomal protein L10		Ribosome	1276.16	6	6
69	GM1_Ant	30S ribosomal protein S2		Ribosome	1269.03	39	11
70	BC1_Pol	30S ribosomal protein S6		Ribosome	1265.88	271	129
71	GM1_Ant	hypothetical protein		Ribosome biogenesis [ko03009]	1216.11	77	63
72	BC1_Pol	co-chaperone GrpE		Mitochondrial biogenesis	1213.62	1013	88
73	GM1_Ant	ATP F0F1 synthase subunit alpha		Oxidative phosphorylation	1207.11	35	53
74	BC1_Pol	thioredoxin			1205.49	580	1200
75	GM1_Ant	50S ribosomal protein L11		Ribosome	1174.88	64	62
76	BC1_Pol	50S ribosomal protein L2		Ribosome	1159.74	462	145
77	GM1_Ant	tRNA (guanine-N1)-methyltransferase		Enzyme [ko01000]	1137.47	67	71
78	BC1_Pol	translation initiation factor IF-3		Translation factors	1127.8	867	480
79	BC1_Pol	glyceraldehyde-3-phosphate dehydrogenase		Carbon metabolism	1092.73	896	3386
80	BC1_Pol	ATP synthase subunit delta		Oxidative phosphorylation	1079.34	515	684
81	GM1_Ant	hypothetical protein		Ribosome	1059.84	78	30
82	GM1_Ant	30S ribosomal protein S6		Ribosome	1057.98	47	91
83	BC1_Pol	flagellar motor protein MotA		Transporter [ko02000]	1054.52	2072	515
84	BC1_Pol	F0F1 ATP synthase subunit beta		Oxidative phosphorylation	1043.87	708	499
85	BC1_Pol	proteorhodopsin	proteorhodopsin		1020.54	6889	1254
86	BC1_Pol	biopolymer transporter ExbD			1017.58	2178	817
87	BC1_Pol	hypothetical protein			1009.39	4851	1014
88	BC1_Pol	hypothetical protein			1008.42	1661	552
89	GM1_Ant	glutamate/glutamine/aspartate/asparagine- binding protein bztA precursor	ABC(amino acid)	ABC transporters	1008.07	337	99
90	BC1_Pol	biopolymer transporter ExbD			992.144	1280	790
91	BC1_Pol	superoxide dismutase		FoxO signaling pathway	987.592	2805	1524
92	GM1_Ant	50S ribosomal protein L1		Ribosome	986.33	96	114
93	GM5	3-hexulose-6-phosphate isomerase		Carbon metabolism	967.633	93	3233
94	BC1_Pol	heat shock protein Hsp90		Protein processing in endoplasmic reticulum	954.015	1241	323
95	BC1_Pol	adenosylhomocysteinase		Cysteine and methionine metabolism	953.177	954	619
96	BC1_Pol	hypothetical protein			952.272	9578	9799
97	GM5	3-hexulose-6-phosphate synthase		Carbon metabolism	951.906	43	796
98	BC5_Pol	50S ribosomal protein L25			949.368	927	1826
99	BC1_Pol	molecular chaperone GroEL		RNA degradation	944.279	1266	321
100	BC1_Pol	ribosome maturation factor RimM		Ribosome biogenesis [ko03009]	942.791	975	1038
101	BC1_Pol	hypothetical protein			933.696	754	4514
102	BC1_Pol	TonB-dependent receptor, plug	TBDT(Cluster 180)		931.973	871	1142
103	BC1_Pol	gliding motility protein GldL			918.714	12678	1314
104	BC1_Pol	succinyl-CoA synthetase subsunit alpha		Carbon metabolism	916.179	3003	739
105	BC1_Pol	cell envelope biogenesis protein OmpA			908.101	6437	360
106	BC1_Pol	hypothetical protein			898.966	8493	1028
107	BC1_Pol	hypothetical protein			882.862	1197	616
108	BC1_Pol	RND transporter			869.395	10656	2073
109	BC1_Pol	polynucleotide phosphorylase		Purine metabolism	865.465	892	1596
110	BC1_Pol	cold-shock protein		Transcription factors [ko03000]	854.434	4835	4374
111	BC1_Pol	copper transporter			848.933	3407	1563
112	BC1_Pol	membrane protein			829.282	1213	673
113	GM1_Ant	elongation factor G		Mitochondrial biogenesis	811.811	83	95
114	BC1_Pol	glycogen synthase		Starch and sucrose metabolism	810.925	1565	656
115	BC5_Pol	hypothetical protein	TBDT(unclassified)		808.006	1974	683
116	BC1_Pol	50S ribosomal protein L30		Ribosome	807.322	2332	1904
117	BC1_Pol	gliding motility protein GldO			801.087	7810	2022
118	BC1_Pol	hypothetical protein			792.42	582	284
119	BC1_Pol	50S ribosomal protein L6		Ribosome	786.125	1113	934
120	BC1_Pol	transporter			775.124	10175	2959
121	BC1_Pol	flagellar motor protein MotA		Transporter [ko02000]	774.168	1215	810
122	BC1_Pol	50S ribosomal protein L32		Ribosome	742.473	1364	1451
123	BC1_Pol	gliding motility protein GldO			741.872	10450	2510
124	BC1_Pol	hypothetical protein			736.639	6078	880
125	GM1_Ant	F0F1 ATP synthase subunit beta		Oxidative phosphorylation	727.623	80	184
126	BC1_Pol	molybdopterin oxidoreductase			719.929	1799	1429
127	GM1_Ant	30S ribosomal protein S12		Ribosome	718.288	187	243
128	GM1_Ant	F0F1 ATP synthase subunit epsilon		Oxidative phosphorylation	702.895	127	125
129	GM1_Ant	30S ribosomal protein S9		Ribosome	700.367	176	182
130	GM1_Ant	RNA polymerase sigma 70		Transcription machinery	687.689	474	325
131	BC1_Pol	Ycel-like family protein			681.962	1841	1165
132	BC1_Pol	NADH:quinone oxidoreductase subunit C		Enzyme [ko01000]	677.619	1407	843
133	BC1_Pol	50S ribosomal protein L21		Ribosome	673.771	1049	725
134	BC1_Pol	pyruvate dehydrogenase subunit beta		Carbon metabolism	668.451	2310	1090
135	BC1_Pol	F0F1 ATP synthase subunit beta		Oxidative phosphorylation	667.625	1566	786
136	BC1_Pol	cytochrome C			664.657	1724	942
137	BC1_Pol	hypothetical protein	TBDT(Cluster 973)	Transporter [ko02000]	660.481	4454	983
138	BC1_Pol	succinate dehydrogenase		Carbon metabolism	660.163	2177	571
139	BC1_Pol	Na(+)-translocating NADH-quinone reductase subunit A		Enzyme [ko01000]	658.249	1260	1062
140	BC1_Pol	hypothetical protein	TBDT(Cluster 720)		657.685	4845	410
141	BC1_Pol	30S ribosomal protein S13		Ribosome	653.733	935	652
142	BC1_Pol	cytochrome C oxidase subunit II		Oxidative phosphorylation	640.277	2045	749
143	GM4_SAR92	50S ribosomal protein L7/L12		Ribosome	639.795	42	54
144	BC1_Pol	DNA-binding protein		DNA replication proteins	636.749	12234	6695
145	AL1_Pel	biphenyl 2,3-dioxygenase	rhodopsin		634.653	4	3
146	BC1_Pol	cytochrome c family protein			633.109	1291	631
147	GM4_SAR92	30S ribosomal protein S7		Ribosome	630.579	32	75
148	BC1_Pol	glutamine synthetase		Biosynthesis of amino acids	625.915	355	822
149	BC1_Pol	ATPase AAA		Enzyme [ko01000]	616.542	3542	524
150	BC1_Pol	cytochrome oxidase subunit III		Oxidative phosphorylation	611.164	3548	1237
151	BC1_Pol	serine hydroxymethyltransferase		Carbon metabolism	609.231	2393	2065
152	BC1_Pol	hypothetical protein			608.333	1415	886
153	BC1_Pol	hypothetical protein			603.372	3180	1195
154	BC1_Pol	cytochrome C oxidase		Oxidative phosphorylation	602.763	1632	692
155	GM5	selenium-binding protein		Exosome	602.488	17	121
156	BC1_Pol	quinol:cytochrome C oxidoreductase			601.993	1390	824
157	BC1_Pol	ribonucleoside-diphosphate reductase		Purine metabolism	596.392	3462	828
158	GM4_SAR92	50S ribosomal protein L5		Ribosome	590.352	107	76
159	BC1_Pol	succinyl-CoA synthetase subunit beta		Carbon metabolism	589.471	2007	2040
160	GM4_SAR92	30S ribosomal protein S6		Ribosome	589.21	50	80
161	BC1_Pol	membrane protein			586.018	1496	344
162	BC1_Pol	Na(+)-translocating NADH-quinone reductase subunit F		Enzyme [ko01000]	578.394	3765	2121
163	GM1_Ant	F0F1 ATP synthase subunit gamma		Oxidative phosphorylation	572.47	108	167
164	GM4_SAR92	30S ribosomal protein S3		Ribosome	571.91	89	65
165	BC1_Pol	cold-shock protein			570.755	2633	2595
166	GM1_Ant	50S ribosomal protein L21		Ribosome	570.108	367	177
167	GM1_Ant	F0F1 ATP synthase subunit C		Oxidative phosphorylation	569.496	148	307
168	GM4_SAR92	phosphate ABC transporter substrate-binding protein	ABC(phosphonate/phosphate)	ABC transporters	567.078	379	211
169	BC1_Pol	50S ribosomal protein L33		Ribosome	558.964	2108	967
170	BC1_Pol	fructose-bisphosphate aldolase		Carbon metabolism	557.035	1140	8250
171	BC1_Pol	GTP-binding protein TypA			548.658	1429	1739
172	GM1_Ant	SSU ribosomal protein S16p		Ribosome	546.875	198	112
173	GM2_Ant	50S ribosomal protein L16		Ribosome	546.784	70	74
174	BC1_Pol	hypothetical protein			544.78	9690	941
175	BC5_Pol	50S ribosomal protein L9			544.408	552	3051
176	BC1_Pol	aminopeptidase			540.015	6094	801
177	BC1_Pol	TetR family transcriptional regulator			538.276	4027	2356
178	GM1_Ant	30S ribosomal protein S18		Ribosome	538.166	149	356
179	BC1_Pol	conserved hypothetical protein			532.387	2876	8633
180	BC1_Pol	hypothetical protein			531.367	3505	1723
181	BC1_Pol	translation initiation factor IF-2		Translation factors	525.747	1767	780
182	BC1_Pol	peptidylprolyl isomerase			514.742	7755	6900
183	BC1_Pol	preprotein translocase subunit SecD		Protein export	510.083	2662	1982
184	GM4_SAR92	50S ribosomal protein L25		Ribosome	509.424	105	124
185	BC1_Pol	succinate dehydrogenase		Carbon metabolism	507.165	1883	848
186	BC1_Pol	6-phosphofructokinase		Carbon metabolism	504.115	7347	4469
187	BC1_Pol	hypothetical protein			503.539	2510	1412
188	BC1_Pol	DNA-binding protein		DNA replication proteins	502.464	3459	433
189	BC1_Pol	S-adenosylmethionine:tRNA ribosyltransferase-isomerase		Enzyme [ko01000]	499.76	1691	2224
190	BC1_Pol	thioredoxin family protein			499.553	3053	658
191	BC5_Pol	ATP synthase F0 subunit A			493.086	736	912
192	GM1_Ant	peptidoglycan-associated lipoprotein		Transporter [ko02000]	490.001	138	85
193	GM1_Ant	glyceraldehyde-3-phosphate dehydrogenase		Carbon metabolism	487.89	249	133
194	BC1_Pol	hypothetical protein			483.103	17203	16712
195	GM4_SAR92	30S ribosomal protein S8		Ribosome	482.187	112	194
196	GM1_Ant	transcription termination/antitermination factor NusG		Transcription machinery	481.657	421	406
197	BC1_Pol	trigger factor			480.327	1804	667
198	GM5	50S ribosomal protein L33		Ribosome	479.251	264	441
199	GM1_Ant	hypothetical protein			478.657	550	247
200	BC1_Pol	phage tail protein			476.696	15418	4840
201	BC5_Pol	DNA-directed RNA polymerase subunit alpha			476.347	304	628
202	BC1_Pol	cytochrome C oxidase subunit IV			476.325	1899	1245
203	GM4_SAR92	glycine cleavage system protein T		Carbon metabolism	475.269	76	17
204	BC1_Pol	ATP F0F1 synthase subunit alpha		Oxidative phosphorylation	471.602	1595	1479
205	BC1_Pol	aspartate aminotransferase		2-Oxocarboxylic acid metabolism	470.523	3246	1977
206	GM4_SAR92	50S ribosomal protein L35		Ribosome	470.053	34	28
207	BC1_Pol	preprotein translocase		Protein export	470.01	4947	2109
208	BC1_Pol	3-isopropylmalate dehydratase small subunit		2-Oxocarboxylic acid metabolism	469.527	3646	1523
209	BC1_Pol	Na + -translocating NADH-quinone reductase subunit B		Enzyme [ko01000]	468.323	2109	1778
210	BC1_Pol	dihydroxy-acid dehydratase		2-Oxocarboxylic acid metabolism	466.77	3828	2578
211	GM1_Ant	dimethyl sulfoniopropionate demethylase	DMSP metabolism		462.962	381	78
212	BC1_Pol	transcription termination factor Rho			462.924	11984	6722
213	BC5_Pol	ketol-acid reductoisomerase			462.638	2801	889
214	GM4_SAR92	biphenyl 2,3-dioxygenase	rhodopsin		462.269	205	314
215	BC1_Pol	succinate dehydrogenase		Carbon metabolism	461.042	2211	1198
216	GM1_Ant	cytochrome B559 subunit alpha		Oxidative phosphorylation	461.042	363	97
217	GM1_Ant	electron transfer flavoprotein subunit beta			460.937	153	82
218	BC1_Pol	triosephosphate isomerase		Carbon metabolism	456.976	2577	8267
219	GM4_SAR92	homoserine dehydrogenase		Biosynthesis of amino acids	456.589	69	3177
220	GM2_Ant	50S ribosomal protein L3		Ribosome	453.931	103	107
221	BC1_Pol	30S ribosomal protein S21		Ribosome	453.021	22451	5724
222	BC1_Pol	hypothetical protein			451.334	6409	697
223	BC1_Pol	inorganic pyrophosphatase		Oxidative phosphorylation	448.926	625	2467
224	BC1_Pol	polyprenyl synthetase		Terpenoid backbone biosynthesis	448.606	4773	1751
225	BC5_Pol	DNA-directed RNA polymerase subunit beta			444.493	2097	2543
226	BC1_Pol	ribosome-associated protein IOJAP		Ribosome biogenesis [ko03009]	443.155	6268	756
227	GM2_Ant	50S ribosomal protein L35		Ribosome	442.27	178	176
228	GM5	elongation factor Tu		Mitochondrial biogenesis	439.95	200	2772
229	GM1_Ant	isocitrate lyase	Glyoxylate shunt	Carbon metabolism	438.204	137	52
230	BC1_Pol	transcriptional regulator		Transcription factors [ko03000]	436.46	8870	5577
231	GM4_SAR92	50S ribosomal protein L13		Ribosome	434.966	143	77
232	BC1_Pol	Lon protease		Cell cycle - Caulobacter	434.622	4483	832
233	BC1_Pol	30S ribosomal protein S15		Ribosome	434.169	2859	2139
234	BC1_Pol	lysyl-tRNA synthetase		Aminoacyl-tRNA biosynthesis	433.859	3422	2364
235	BC1_Pol	membrane protein	TBDT(Cluster 720)		431.855	2131	8610
236	BC1_Pol	0			431.573	12531	4502
237	BC1_Pol	ATP synthase F0 subunit A		Oxidative phosphorylation	430.46	5394	3390
238	GM1_Ant	elongation factor P		Mitochondrial biogenesis	430.182	257	361
239	BC1_Pol	ATPase AAA		Enzyme [ko01000]	429.898	7318	1312
240	BC5_Pol	proteorhodopsin	proteorhodopsin		428.29	1479	821
241	GM2_Ant	50S ribosomal protein L36		Ribosome	427.753	146	266
242	BC1_Pol	malate dehydrogenase		Carbon metabolism	427.578	4103	3075
243	BC1_Pol	ATP-dependent Clp protease ClpP		Cell cycle - Caulobacter	427.429	1891	737
244	BC1_Pol	0			423.462	6643	14926
245	BC1_Pol	zinc metalloprotease		Cell cycle - Caulobacter	421.925	3036	1842
246	GM4_SAR92	Translation initiation factor IF-3		Translation factors	419.286	29	48
247	GM4_SAR92	50S ribosomal protein L16		Ribosome	419.178	97	41
248	BC1_Pol	hypothetical protein	SusD		418.349	8525	438
249	BC1_Pol	2-isopropylmalate synthase		2-Oxocarboxylic acid metabolism	417.701	6373	4120
250	BC1_Pol	ribonucleotide-diphosphate reductase subunit alpha		Purine metabolism	416.752	4531	1471
251	BC1_Pol	preprotein translocase subunit SecA		Protein export	416.653	4316	1050
252	GM2_Ant	cell wall anchor			416.176	26	26
253	GM1_Ant	structural protein			416.083	104	172
254	BC1_Pol	biotin carboxylase		Carbon metabolism	412.696	2857	2698
255	BC1_Pol	Na(+)-translocating NADH-quinone reductase subunit D		Enzyme [ko01000]	410.569	5148	3520
256	BC1_Pol	transcription termination factor NusA		Transcription machinery	409.213	2185	700
257	GM1_Ant	elongation factor Ts		Mitochondrial biogenesis	408.417	228	292
258	BC1_Pol	DNA gyrase subunit B		Enzyme [ko01000]	408.184	5476	4114
259	BC1_Pol	Na + -translocating NADH-quinone reductase subunit B		Enzyme [ko01000]	403.898	3424	5050
260	GM4_SAR92	30S ribosomal protein S1		Ribosome	402.769	73	93
261	BC1_Pol	transcription elongation factor GreA		Transcription machinery	401.799	3518	1857
262	BC1_Pol	transketolase		Carbon metabolism	401.709	1225	685
263	GM1_Ant	elongation factor EF-2, partial		Mitochondrial biogenesis	396.483	162	281
264	GM1_Ant	ribose-phosphate pyrophosphokinase		Carbon metabolism	395.665	410	426
265	BC1_Pol	glycyl-tRNA synthetase subunit beta		Aminoacyl-tRNA biosynthesis	392.54	3221	1394
266	GM4_SAR92	30S ribosomal protein S10		Ribosome	392.148	218	104
267	GM4_SAR92	30S ribosomal protein S13		Ribosome	391.771	99	40
268	BC1_Pol	quinol:cytochrome C oxidoreductase			390.153	2825	2161
269	GM1_Ant	cyclophilin		Enzyme [ko01000]	382.324	294	315
270	GM2_Ant	50S ribosomal protein L10		Ribosome	378.067	81	73
271	GM1_Ant	50S ribosomal protein L27		Ribosome	376.271	569	563
272	BC1_Pol	pyrophosphatase		Purine metabolism	375.141	5207	3606
273	GM4_SAR92	flagellar protein		Two-component system	372.795	1701	831
274	BC1_Pol	pyruvate dehydrogenase E1 subunit alpha		Carbon metabolism	371.861	2824	1445
275	GM1_Ant	ATP synthase F0F1 subunit A		Oxidative phosphorylation	370.042	485	514
276	BC1_Pol	molecular chaperone DnaJ		Mitochondrial biogenesis	369.957	5524	1248
277	BC1_Pol	conserved hypothetical protein			369.913	16524	4845
278	GM4_SAR92	50S ribosomal protein L14		Ribosome	369.904	145	200
279	BC1_Pol	succinate dehydrogenase		Carbon metabolism	367.93	4137	2435
280	GM1_Ant	DNA-directed RNA polymerase subunit beta		Purine metabolism	366.159	177	309
281	GM5	fatty acid desaturase			366.156	79	379
282	GM1_Ant	isocitrate dehydrogenase		Carbon metabolism	365.95	147	319
283	GM4_SAR92	hypothetical protein	TBDT(Cluster 973)	Transporter [ko02000]	363.255	776	120
284	BC1_Pol	50S ribosomal protein L19		Ribosome	362.76	2586	1639
285	BC1_Pol	pyruvate kinase		Carbon metabolism	362.015	3380	9019
286	BC1_Pol	gliding motility protein Gldk			357.682	5099	2166
287	GM4_SAR92	50S ribosomal protein L23		Ribosome	356.146	136	36
288	BC5_Pol	acetolactate synthase			356.057	2253	2084
289	BC1_Pol	hypothetical protein			355.037	10204	1297
290	BC1_Pol	NADP-specific glutamate dehydrogenase		Nitrogen metabolism	354.89	12884	1775
291	BC1_Pol	hypothetical protein			354.644	8389	1250
292	GM4_SAR92	hypothetical protein EMH_0013700			353.605	2659	605
293	BC5_Pol	peptidylprolyl isomerase			352.723	5309	6879
294	BC1_Pol	membrane protein	SusD		352.496	1900	17153
295	GM2_Ant	biphenyl 2,3-dioxygenase	proteorhodopsin		352.377	121	18
296	GM2_Ant	30S ribosomal protein S11		Ribosome	351.561	165	296
297	BC1_Pol	peptidylprolyl isomerase		Enzyme [ko01000]	351.375	10757	1283
298	BC1_Pol	Na(+)-translocating NADH-quinone reductase subunit E		Enzyme [ko01000]	350.96	8430	2407
299	GM4_SAR92	hypothetical protein			350.699	3129	173
300	GM5	hypothetical protein			349.29	608	3295
301	BC1_Pol	GTP cyclohydrolase		Folate biosynthesis	348.514	16859	4236
302	BC1_Pol	DNA polymerase III subunit beta		Purine metabolism	347.959	3467	1896
303	GM4_SAR92	30S ribosomal protein S11		Ribosome	345.824	114	100
304	BC1_Pol	hemin receptor			345.696	10813	1106
305	BC1_Pol	glycosyl hydrolase	GH31	Galactose metabolism	344.342	2680	10790
306	GM2_Ant	30S ribosomal protein S3		Ribosome	344.06	84	140
307	BC1_Pol	hypothetical protein			341.97	16195	3725
308	GM1_Ant	transcriptional regulator		DNA replication proteins	341.866	1035	393
309	GM4_SAR92	50S ribosomal protein L22		Ribosome	341.3	142	131
310	GM1_Ant	50S ribosomal protein L19		Ribosome	340.361	435	277
311	GM1_Ant	50S ribosomal protein L9		Ribosome	339.686	388	531
312	GM1_Ant	trigger factor			338.956	389	166
313	BC1_Pol	hypothetical protein			337.308	6893	3009
314	BC1_Pol	hypothetical protein			334.713	3704	2460
315	GM1_Ant	DNA-directed RNA polymerase subunit beta'		Purine metabolism	332.784	161	223
316	BC5_Pol	50S ribosomal protein L25			332.297	3701	5441
317	GM1_Ant	hypothetical protein			330.813	318	671
318	GM4_SAR92	30S ribosomal protein S14		Ribosome	329.019	134	376
319	GM2_Ant	30S ribosomal protein S14		Ribosome	326.627	171	242
320	GM2_Ant	elongation factor Tu		Mitochondrial biogenesis	326.22	91	136
321	GM4_SAR92	50S ribosomal protein L3		Ribosome	323.372	164	130
322	BC1_Pol	TonB-dependent receptor	TBDT(Cluster 3090)		319.509	18548	20553
323	BC1_Pol	sugar kinase			316.19	4560	2414
324	BC1_Pol	hypothetical protein			315.496	14630	5950
325	GM4_SAR92	50S ribosomal protein L18		Ribosome	314.536	204	212
326	BC1_Pol	hypothetical protein			310.522	11970	4203
327	GM4_SAR92	30S ribosomal protein S5		Ribosome	307.888	133	197
328	GM1_Ant	50S ribosomal protein L34		Ribosome	307.812	832	369
329	BC1_Pol	thiol peroxidase		Enzyme [ko01000]	307.066	8358	4873
330	GM5	30S ribosomal protein S16		Ribosome	306.441	129	1626
331	BC1_Pol	signal peptide protein			305.768	22452	7393
332	GM5	16S rRNA-processing protein RimM		Ribosome biogenesis [ko03009]	305.579	511	9542
333	BC1_Pol	hypothetical protein			303.728	11936	2206
334	GM4_SAR92	50S ribosomal protein L6		Ribosome	303.511	102	110
335	GM1_Ant	hypothetical protein			303.4	828	349
336	BC1_Pol	peptidase M28			302.296	4962	1456
337	GM5	50S ribosomal protein L14		Ribosome	302.288	639	3673
338	BC1_Pol	threonyl-tRNA synthetase		Aminoacyl-tRNA biosynthesis	302.032	3307	2523
339	BC1_Pol	glutaminyl-tRNA synthetase		Aminoacyl-tRNA biosynthesis	301.878	3244	2681
340	BC5_Pol	phosphate:sodium symporter			301.682	5981	11084
341	BC1_Pol	hypothetical protein			300.629	16300	7131
342	GM4_SAR92	50S ribosomal protein L20		Ribosome	300.145	74	50
343	GM4_SAR92	50S ribosomal protein L29		Ribosome	299.708	186	151
344	BC1_Pol	heme ABC transporter ATP-binding protein			299.378	4766	2508
345	BC1_Pol	peptidylprolyl isomerase			299.153	4370	2862
346	BC1_Pol	3-oxoacyl-		Fatty acid metabolism	297.725	6015	2694
347	GM4_SAR92	50S ribosomal protein L2		Ribosome	297.354	277	218
348	BC1_Pol	hypothetical protein			297.294	9795	1853
349	BC1_Pol	isopropylmalate isomerase		2-Oxocarboxylic acid metabolism	296.997	3995	4675
350	GM5	peroxidase			296.869	246	3467
351	GM1_Ant	GTP-binding protein TypA			295.839	458	622
352	GM1_Ant	0			295.802	296	530
353	GM1_Ant	putative cobalamin binding protein			295.526	484	171
354	BC1_Pol	ribosomal large subunit pseudouridine synthase		Enzyme [ko01000]	295.206	4675	4135
355	BC1_Pol	carbamoyl phosphate synthase small subunit		Pyrimidine metabolism	294.624	6691	1794
356	GM1_Ant	preprotein translocase subunit SecE		Protein export	294.273	614	528
357	BC1_Pol	ATP-dependent Clp protease ATP-binding subunit clpC		Chaperones and folding catalysts	293.951	4054	1111
358	BC1_Pol	hypothetical protein			293.904	8693	1356
359	GM1_Ant	ABC transporter substrate-binding protein	ABC(branched amino acid)		293.611	845	2142
360	BC1_Pol	ubiquinone biosynthesis methyltransferase UbiE		Ubiquinone and other terpenoid-quinone biosynthesis	291.601	7068	4846
361	BC1_Pol	3-isopropylmalate dehydrogenase		2-Oxocarboxylic acid metabolism	291.043	17419	5247
362	BC1_Pol	phosphoglycerate kinase		Carbon metabolism	289.541	2082	8636
363	BC1_Pol	membrane protein		Mitochondrial biogenesis	288.252	4993	1613
364	BC1_Pol	metallo-beta-lactamase superfamily protein			288.067	8593	1436
365	GM1_Ant	50S ribosomal protein L3		Ribosome	287.389	447	607
366	BC1_Pol	hypothetical protein			287.211	3734	1044
367	BC5_Pol	ribose-phosphate pyrophosphokinase			286.844	2546	2255
368	GM1_Ant	cytochrome oxidase subunit I		Oxidative phosphorylation	285.542	371	275
369	BC1_Pol	ABC transporter			284.312	4008	1858
370	BC1_Pol	3-isopropylmalate dehydrogenase		2-Oxocarboxylic acid metabolism	283.111	5590	2929
371	BC1_Pol	hypothetical protein PHEL85_2904			280.414	11575	1625
372	BC1_Pol	hypothetical protein			279.197	5193	1839
373	BC1_Pol	phosphatidylserine decarboxylase		Glycerophospholipid metabolism	278.625	3924	2021
374	GM4_SAR92	50S ribosomal protein L1		Ribosome	277.865	154	214
375	BC1_Pol	hypothetical protein		Transporter [ko02000]	277.179	17147	2344
376	GM5	hypothetical protein			276.784	646	1215
377	BC1_Pol	molecular chaperone DnaK			276.11	3680	3631
378	BC1_Pol	DNA gyrase subunit A		Enzyme [ko01000]	275.724	3921	2338
379	BC1_Pol	orotate phosphoribosyltransferase		Pyrimidine metabolism	274.234	5828	3923
380	BC1_Pol	peptidylprolyl isomerase		Enzyme [ko01000]	273.385	3910	1669
381	BC1_Pol	cell shape-determining protein MreB		Prokaryotic defense system [ko02048]	273.091	4413	2663
382	GM5	50S ribosomal protein L11		Ribosome	272.917	901	9816
383	BC1_Pol	heme ABC transporter ATP-binding protein			272.093	5483	4227
384	BC1_Pol	mevalonate kinase		Terpenoid backbone biosynthesis	272.089	6349	3814
385	BC1_Pol	Phage tail sheath protein FI			271.98	12114	3694
386	GM4_SAR92	50S ribosomal protein L24		Ribosome	270.519	283	254
387	GM1_Ant	triosephosphate isomerase		Carbon metabolism	270.171	1181	525
388	GM1_Ant	S-adenosylmethionine synthetase		Biosynthesis of amino acids	269.642	1206	1353
389	GM1_Ant	pantetheine-phosphate adenylyltransferase		Pantothenate and CoA biosynthesis	269.548	1200	818
390	BC1_Pol	TonB-dependent receptor	TBDT(Cluster 180)	Transporter [ko02000]	267.598	9158	9706
391	BC1_Pol	0			267.304	4828	1328
392	GM5	D-arabino-3-hexulose 6-phosphate formaldehyde lyase		Carbon metabolism	266.297	495	11003
393	GM1_Ant	nucleoside diphosphate kinase		Purine metabolism	266.287	459	716
394	BC1_Pol	hypothetical protein			265.163	3958	2215
395	AL1_Pel	spermidine/putrescine ABC transporter substrate-binding protein	ABC(GABA)	Transporter [ko02000]	264.864	16	4
396	BC1_Pol	acetyl-CoA carboxylase, alpha subunit		Carbon metabolism	264.389	3627	3238
397	BC1_Pol	isoleucyl-tRNA synthetase		Aminoacyl-tRNA biosynthesis	264.287	5290	4143
398	BC1_Pol	NifU			263.786	6065	3939
399	BC1_Pol	phospho-2-dehydro-3-deoxyheptonate aldolase		Biosynthesis of amino acids	263.154	3468	1329
400	GM1_Ant	succinate dehydrogenase		Carbon metabolism	262.63	1091	503
401	BC1_Pol	peptidase M41		Enzyme [ko01000]	261.134	4060	3653
402	BC5_Pol	hypothetical protein			261.069	6973	6894
403	GM4_SAR92	hypothetical protein			260.54	566	271
404	GM4_SAR92	F0F1 ATP synthase subunit B		Oxidative phosphorylation	260.358	113	84
405	BC1_Pol	protoheme IX farnesyltransferase		Oxidative phosphorylation	260.001	14276	6047
406	BC1_Pol	recombinase RecA		Homologous recombination	258.853	3425	474
407	BC1_Pol	thiol peroxidase		Enzyme [ko01000]	256.974	11460	2853
408	BC1_Pol	Fur family transcriptional regulator		Transcription factors [ko03000]	256.597	5009	2762
409	BC1_Pol	succinyldiaminopimelate aminotransferase			256.494	4908	1071
410	GM4_SAR92	DNA-directed RNA polymerase subunit beta		Purine metabolism	255.898	119	207
411	BC1_Pol	prolyl-tRNA synthetase		Aminoacyl-tRNA biosynthesis	255.818	5462	3634
412	BC1_Pol	dihydrolipoyl dehydrogenase		Carbon metabolism	254.368	4010	2261
413	GM1_Ant	Clp protease ClpP		Cell cycle - Caulobacter	254.207	375	111
414	GM4_SAR92	30S ribosomal protein S17		Ribosome	254.018	181	198
415	GM2_Ant	50S ribosomal protein L2		Ribosome	253.692	160	210
416	BC1_Pol	hypothetical protein			253.603	22453	11946
417	BC1_Pol	acetyl-CoA carboxylase carboxyl transferase subunit beta		Carbon metabolism	253.564	5013	4244
418	BC1_Pol	glycosyl transferase			252.932	14723	3894
419	BC1_Pol	pyruvate dehydrogenase		Carbon metabolism	252.195	3101	4180
420	BC1_Pol	aldehyde dehydrogenase		Carbon metabolism	252.015	3988	1530
421	GM5	50S ribosomal protein L24		Ribosome	251.957	930	3792
422	GM4_SAR92	50S ribosomal protein L11		Ribosome	251.697	130	92
423	BC1_Pol	DEAD/DEAH box helicase		RNA degradation	251.286	2987	4552
424	BC1_Pol	glutamine amidotransferase		Amino sugar and nucleotide sugar metabolism	251.163	3403	1627
425	AL1_Pel	spermidine/putrescine ABC transporter substrate-binding protein			250.452	5	2
426	BC5_Pol	50S ribosomal protein L17			250.006	936	4758
427	BC1_Pol	transcriptional regulator			248.459	8220	2876
428	BC1_Pol	hypothetical protein			247.962	5056	2361
429	BC1_Pol	elongation factor 4		Legionellosis	247.848	5393	6661
430	GM1_Ant	argininosuccinate synthase		Biosynthesis of amino acids	247.419	893	569
431	BC1_Pol	PhoP family transcriptional regulator		Two-component system	246.634	5387	6742
432	GM1_Ant	chaperone protein DnaK		RNA degradation	246.336	199	123
433	GM1_Ant	membane protease HflC		Enzyme [ko01000]	245.379	298	268
434	GM1_Ant	hypothetical protein	ABC(monosaccharide)	ABC transporters	243.145	516	705
435	BC1_Pol	hypothetical protein			242.679	4146	13384
436	GM2_Ant	30S ribosomal protein S16		Ribosome	242.41	266	430
437	BC1_Pol	acyl-CoA dehydrogenase			241.979	12169	6257
438	BC1_Pol	ferredoxin-NADP reductase		Pyrimidine metabolism	241.675	4684	3576
439	BC1_Pol	carbamoyl phosphate synthase large subunit		Pyrimidine metabolism	241.576	1821	1096
440	GM4_SAR92	transcription termination/antitermination factor NusG		Transcription machinery	241.405	291	118
441	BC1_Pol	membrane protein			240.25	8857	1894
442	BC1_Pol	DEAD/DEAH box helicase		Enzyme [ko01000]	239.392	3954	2015
443	GM4_SAR92	DNA-directed RNA polymerase subunit beta'		Purine metabolism	238.825	101	193
444	BC1_Pol	ATPase AAA		Cell cycle - Caulobacter	238.189	14883	2159
445	GM4_SAR92	50S ribosomal protein L30		Ribosome	237.729	168	278
446	GM4_SAR92	hypothetical protein	TBDT(Cluster 427)		237.482	1261	1301
447	BC1_Pol	UDP pyrophosphate synthase		Terpenoid backbone biosynthesis	235.929	8806	3073
448	GM2_Ant	50S ribosomal protein L24		Ribosome	235.67	180	188
449	BC1_Pol	hypothetical protein			235.607	6485	1536
450	BC5_Pol	acetohydroxyacid synthase small subunit			235.563	6410	3378
451	BC1_Pol	signal recognition particle protein		Protein export	235.399	3390	1677
452	GM4_SAR92	F0F1 ATP synthase subunit delta		Oxidative phosphorylation	235.163	227	209
453	BC1_Pol	peptidase			234.63	5470	5167
454	BC1_Pol	enolase		Carbon metabolism	234.593	2589	4260
455	BC1_Pol	2-oxoglutarate dehydrogenase E2		Carbon metabolism	234.397	4502	3984
456	GM5	50S ribosomal protein L1		Ribosome	233.684	610	6005
457	GM1_Ant	RNA-binding protein Hfq		RNA degradation	233.578	1552	858
458	BC1_Pol	elongation factor 4		Legionellosis	232.648	7696	11166
459	GM1_Ant	Cytochrome c oxidase polypeptide II		Oxidative phosphorylation	232.595	533	326
460	BC1_Pol	2-oxoglutarate dehydrogenase E1		Carbon metabolism	232.552	4351	4343
461	GM4_SAR92	F0F1 ATP synthase subunit C		Oxidative phosphorylation	232.445	95	45
462	GM1_Ant	electron transfer flavoprotein subunit beta		Exosome	232.103	393	286
463	BC1_Pol	NADP-dependent oxidoreductase			232.061	7957	1002
464	BC1_Pol	isoleucyl-tRNA synthetase		Aminoacyl-tRNA biosynthesis	230.911	9515	6284
465	BC1_Pol	peptidase A8		Protein export	230.891	8356	1223
466	BC1_Pol	cell envelope biogenesis protein OmpA		Bacterial chemotaxis	229.118	2626	1598
467	GM1_Ant	cysteine synthase		Oxidative phosphorylation	228.817	373	89
468	BC1_Pol	FeS assembly SUF system protein			226.977	5694	2707
469	GM1_Ant	hypothetical protein		Ribosome	226.954	1048	353
470	BC1_Pol	aspartyl-tRNA synthetase		Aminoacyl-tRNA biosynthesis	226.683	4086	4151
471	BC1_Pol	heme ABC transporter ATP-binding protein			226.578	8263	7082
472	BC1_Pol	peptidase M16			226.265	8346	1410
473	BC1_Pol	uroporphyrinogen-III synthase		Porphyrin and chlorophyll metabolism	226.2	4774	4321
474	BC1_Pol	sodium:proton antiporter		Mitochondrial biogenesis	226.193	5609	2242
475	GM5	aspartyl-tRNA amidotransferase subunit B			225.972	909	7395
476	BC1_Pol	histidinol dehydrogenase		Biosynthesis of amino acids	225.951	6331	4571
477	BC1_Pol	membrane protein			225.586	5371	2243
478	BC1_Pol	adenylate kinase		Purine metabolism	225.344	7090	3636
479	BC5_Pol	outer membrane lipoprotein			224.921	4357	3547
480	BC1_Pol	cell division protein ZapA		Chromosome	224.816	4926	4175
481	BC1_Pol	carbamoyl phosphate synthase large subunit		Pyrimidine metabolism	224.716	2159	1253
482	BC1_Pol	DEAD/DEAH box helicase		RNA degradation	223.966	3644	3267
483	BC5_Pol	aminopeptidase			223.861	4976	1999
484	GM4_SAR92	glyoxalase			223.748	158	144
485	BC1_Pol	GTP-binding protein			223.571	6271	4618
486	AL1_Pel	taurine ABC transporter substrate-binding protein	ABC(taurine)		223.569	12	1
487	BC1_Pol	transcription termination factor Rho		RNA degradation	223.466	4547	2818
488	BC1_Pol	cysteine desulfurase			223.301	8903	4453
489	BC1_Pol	fumarylacetoacetase		Tyrosine metabolism	223.208	7040	3201
490	BC1_Pol	cold-shock protein		Transcription factors [ko03000]	223.162	7227	15664
491	BC1_Pol	hypothetical protein			223.146	8777	3479
492	BC1_Pol	glutamine amidotransferase		Amino sugar and nucleotide sugar metabolism	223.072	4243	4197
493	GM1_Ant	conserved hypothetical protein			222.973	663	1168
494	BC5_Pol	TonB-dependent receptor plug	TBDT(Cluster 180)		222.614	668	4141
495	BC5_Pol	hypothetical protein	TBDT(Cluster 720)		221.81	4163	4311
496	GM1_Ant	bacterial extracellular solute-binding protein, family 7	mannitol/chloroaromatic		220.877	1413	572
497	BC1_Pol	GMP synthase		Purine metabolism	220.447	3170	3286
498	BC1_Pol	Na + -translocating NADH-quinone reductase subunit B		Enzyme [ko01000]	220.256	8242	8256
499	GM4_SAR92	ArsR family transcriptional regulator			219.374	738	1474
500	GM4_SAR92	outer membrane porin, putative			219.373	1099	512

## Sheet: Table S11b, DC
Supplementary Table 11. Information for the 500 most abundant genes in 12 genomes based on metatranscriptome data (a, PK; b, DC; and c, SI). Genes related to ribosome and mitochondrial biogenesis classified by KEGG and hypothetical proteins are marked in grey.
Rank	Bin	Annotation (Blastp against NCBI NR database)	genomic features of described in manuscirpt	KEGG	TPM value in DC	Rank of PK	Rank of SI
1	GM6_SUP5	50S ribosomal protein L10		Ribosome	1904.48	2470	87
2	GM6_SUP5	50S ribosomal protein L7/L12		Ribosome	1847.58	2195	161
3	GM4_SAR92	30S ribosomal protein S12		Ribosome	1792.85	43	5
4	AL1_Pel	biphenyl 2,3-dioxygenase	proteorhodopsin		1607.92	145	3
5	AL1_Pel	spermidine/putrescine ABC transporter substrate-binding protein	GABA		1596.19	425	2
6	GM4_SAR92	50S ribosomal protein L10		Ribosome	1404.05	68	6
7	GM6_SUP5	hypothetical protein		Mitochondrial biogenesis	1356.55	2484	122
8	GM6_SUP5	chaperone protein DnaK		RNA degradation	1228.09	2678	303
9	GM6_SUP5	30S ribosomal protein S18		Ribosome	1092.14	2411	222
10	GM6_SUP5	elongation factor Tu		Mitochondrial biogenesis	1071.81	2401	187
11	GM6_SUP5	molecular chaperone GroEL		RNA degradation	1022.92	3812	541
12	AL1_Pel	taurine ABC transporter substrate-binding protein	taurine		936.486	486	1
13	GM6_SUP5	isocitrate lyase	Glyoxylate shunt	Carbon metabolism	916.278	5353	529
14	GM4_SAR92	TonB-dependent receptor putative	TBDT(Cluster 973)	Transporter [ko02000]	882.506	794	68
15	GM6_SUP5	molecular chaperone GroEL		RNA degradation	865.266	3364	459
16	AL1_Pel	spermidine/putrescine ABC transporter substrate-binding protein	ABC(GABA)	Transporter [ko02000]	863.855	395	4
17	GM5	selenium-binding protein		Exosome	855.792	155	121
18	GM6_SUP5	ATP synthase, F0 subunit c		Oxidative phosphorylation	844.862	2555	312
19	GM6_SUP5	ATP synthase, F0 subunit b		Oxidative phosphorylation	832.877	2507	357
20	GM4_SAR92	hypothetical protein	TBDT(Cluster 973)	Transporter [ko02000]	820.643	765	34
21	GM6_SUP5	hypothetical protein		Enzyme [ko01000]	720.777	3227	368
22	GM1_Ant	ATP synthase F0F1 subunit delta		Oxidative phosphorylation	678.72	59	44
23	GM1_Ant	elongation factor Tu		Mitochondrial biogenesis	675.146	27	21
24	GM6_SUP5	hypothetical protein			670.886	5428	395
25	GM6_SUP5	30S ribosomal protein S6		Ribosome	646.925	3301	416
26	GM2_Ant	cell wall anchor			616.584	252	26
27	GM1_Ant	30S ribosomal protein S10		Ribosome	607.55	54	13
28	GM1_Ant	F0F1 ATP synthase subunit B		Oxidative phosphorylation	595.037	46	38
29	GM4_SAR92	Translation initiation factor IF-3		Translation factors	588.812	246	48
30	AL1_Pel	monosaccharide ABC transporter substrate-binding protein	ABC(monosaccharide)	ABC transporters	577.046	1258	16
31	GM6_SUP5	rubrerythrin			570.362	1346	264
32	GM4_SAR92	30S ribosomal protein S7		Ribosome	558.91	147	75
33	GM6_SUP5	molecular chaperone GroEL		RNA degradation	544.808	6300	1883
34	GM4_SAR92	50S ribosomal protein L35		Ribosome	532.955	206	28
35	GM1_Ant	ATP F0F1 synthase subunit alpha		Oxidative phosphorylation	527.116	73	53
36	AL1_Pel	membrane protein			510.788	885	9
37	AL1_Pel	amino acid ABC transporter substrate-binding protein	ABC(amino acid)	ABC transporters	509.351	1116	15
38	GM1_Ant	50S ribosomal protein L10		Ribosome	500.79	31	27
39	GM1_Ant	30S ribosomal protein S2		Ribosome	493.846	69	11
40	GM1_Ant	putative peroxiredoxin			493.375	9	56
41	GM6_SUP5	FeS cluster assembly bac6-scaffold IscU			480.377	5884	1402
42	GM4_SAR92	50S ribosomal protein L7/L12		Ribosome	455.825	143	54
43	GM5	3-hexulose-6-phosphate synthase		Carbon metabolism	448.782	97	796
44	GM6_SUP5	hypothetical protein		Enzyme [ko01000]	446.858	3899	771
45	GM6_SUP5	hypothetical protein	ABC(monosaccharide)	ABC transporters	429.236	4891	1726
46	GM6_SUP5	hypothetical protein		Ribosome	427.125	3202	923
47	GM1_Ant	30S ribosomal protein S6		Ribosome	425.846	82	91
48	GM6_SUP5	30S ribosomal protein S8		Ribosome	424.634	3601	842
49	GM1_Ant	30S ribosomal protein S7		Ribosome	423.334	47	51
50	GM4_SAR92	30S ribosomal protein S6		Ribosome	420.462	160	80
51	AL1_Pel	C4-dicarboxylate ABC transporter substrate-binding protein	C4-dicarboxylate		416.088	1425	7
52	GM6_SUP5	30S ribosomal protein S14		Ribosome	415.267	4316	766
53	AL1_Pel	elongation factor Tu		Mitochondrial biogenesis	409.411	1774	31
54	GM2_Ant	molecular chaperone GroEL		RNA degradation	409.294	958	19
55	GM6_SUP5	hypothetical protein			407.647	1628	79
56	GM1_Ant	50S ribosomal protein L13		Ribosome	396.966	53	49
57	GM6_SUP5	hypothetical protein	ABC(disaccharide)	Transporter [ko02000]	385.578	3110	1594
58	AL1_Pel	molecular chaperone GroEL		RNA degradation	382.138	3096	24
59	GM6_SUP5	hypothetical protein	ABC(monosaccharide)	ABC transporters	378.803	4470	502
60	AL1_Pel	biphenyl 2 3-dioxygenase	rhodopsin		374.022	1089	22
61	GM6_SUP5	hypothetical protein		Transcription factors [ko03000]	367.324	4057	1477
62	GM6_SUP5	hypothetical protein		Ribosome	361.925	3780	1102
63	AL1_Pel	molecular chaperone GroEL		RNA degradation	360.417	2214	55
64	GM1_Ant	50S ribosomal protein L11		Ribosome	358.997	75	62
65	GM1_Ant	50S ribosomal protein L7/L12		Ribosome	355.081	48	64
66	GM6_SUP5	elongation factor G		Mitochondrial biogenesis	347.949	4492	657
67	GM1_Ant	tRNA (guanine-N1)-methyltransferase		Enzyme [ko01000]	345.485	77	71
68	AL1_Pel	branched-chain amino acid ABC transporter substrate-binding protein	ABC(branched amino acid)	ABC transporters	344.149	1489	14
69	GM4_SAR92	homoserine dehydrogenase		Biosynthesis of amino acids	340.026	219	3177
70	GM2_Ant	50S ribosomal protein L16		Ribosome	339.42	173	74
71	AL1_Pel	HSP60		RNA degradation	338.95	2261	46
72	GM6_SUP5	molecular chaperone GroEL		RNA degradation	338.87	6591	1399
73	GM4_SAR92	30S ribosomal protein S1		Ribosome	332.897	260	93
74	GM4_SAR92	50S ribosomal protein L20		Ribosome	329.293	342	50
75	BC1_Pol	30S ribosomal protein S8		Ribosome	323.864	2	33
76	GM4_SAR92	glycine cleavage system protein T	Glycine betaine metabolism	Carbon metabolism	320.477	203	17
77	GM1_Ant	hypothetical protein		Ribosome biogenesis [ko03009]	318.801	71	63
78	GM1_Ant	hypothetical protein		Ribosome	316.713	81	30
79	GM5	fatty acid desaturase			316.515	281	379
80	GM1_Ant	F0F1 ATP synthase subunit beta		Oxidative phosphorylation	316.076	125	184
81	GM2_Ant	50S ribosomal protein L10		Ribosome	312.343	270	73
82	GM4_SAR92	hypothetical protein			307.276	2704	66
83	GM1_Ant	elongation factor G		Mitochondrial biogenesis	305.516	113	95
84	GM2_Ant	30S ribosomal protein S3		Ribosome	304.948	306	140
85	GM6_SUP5	DNA-directed RNA polymerase subunit beta		Purine metabolism	303.154	5040	1796
86	GM6_SUP5	DNA-directed RNA polymerase subunit beta		Purine metabolism	296.985	7724	1192
87	GM4_SAR92	hypothetical protein			296.828	630	90
88	GM6_SUP5	hypothetical protein		Oxidative phosphorylation	293.283	3854	1035
89	GM4_SAR92	30S ribosomal protein S3		Ribosome	290.375	164	65
90	AL1_Pel	taurine ABC transporter substrate-binding protein	ABC(taurine)	Sulfur metabolism	289.466	1344	12
91	GM2_Ant	elongation factor Tu		Mitochondrial biogenesis	289.439	320	136
92	GM2_Ant	50S ribosomal protein L4		Ribosome	288.108	505	149
93	GM5	3-hexulose-6-phosphate isomerase		Carbon metabolism	285.211	93	3233
94	GM6_SUP5	F0F1 ATP synthase subunit alpha		Oxidative phosphorylation	282.255	4122	730
95	GM4_SAR92	F0F1 ATP synthase subunit C		Oxidative phosphorylation	279.599	461	45
96	GM1_Ant	50S ribosomal protein L1		Ribosome	275.176	92	114
97	GM4_SAR92	50S ribosomal protein L16		Ribosome	274.011	247	41
98	GM6_SUP5	30S ribosomal protein S7		Ribosome	272.792	2658	649
99	GM4_SAR92	30S ribosomal protein S13		Ribosome	272.531	267	40
100	GM6_SUP5	30S ribosomal protein S10		Ribosome	267.563	4573	1687
101	GM4_SAR92	DNA-directed RNA polymerase subunit beta'		Purine metabolism	266.809	443	193
102	GM4_SAR92	50S ribosomal protein L6		Ribosome	262.336	334	110
103	GM2_Ant	50S ribosomal protein L3		Ribosome	260.637	220	107
104	GM1_Ant	structural protein			259.563	253	172
105	GM4_SAR92	50S ribosomal protein L25		Ribosome	257.465	184	124
106	GM2_Ant	molecular chaperone GroEL		RNA degradation	255.498	1238	57
107	GM4_SAR92	50S ribosomal protein L5		Ribosome	252.937	158	76
108	GM1_Ant	F0F1 ATP synthase subunit gamma		Oxidative phosphorylation	248.988	163	167
109	GM6_SUP5	potassium transporter		Oxidative phosphorylation	248.526	4519	1357
110	GM6_SUP5	hypothetical protein	ABC(GABA)	Transporter [ko02000]	247.117	3752	533
111	AL1_Pel	rubrerythrin			245.384	1538	10
112	GM4_SAR92	30S ribosomal protein S8		Ribosome	245.122	195	194
113	GM4_SAR92	F0F1 ATP synthase subunit B		Oxidative phosphorylation	244.812	404	84
114	GM4_SAR92	30S ribosomal protein S11		Ribosome	243.842	303	100
115	GM6_SUP5	DNA-binding protein	ABC(nucleoside)	Transporter [ko02000]	239.704	4162	517
116	GM2_Ant	50S ribosomal protein L13		Ribosome	235.535	729	153
117	GM6_SUP5	fxsA protein putative			234.448	5070	391
118	GM6_SUP5	50S ribosomal protein L3		Ribosome	234.065	3501	1389
119	GM4_SAR92	DNA-directed RNA polymerase subunit beta		Purine metabolism	229.657	410	207
120	AL1_Pel	HSP60		RNA degradation	228.822	2991	67
121	GM2_Ant	biphenyl 2,3-dioxygenase	rhodopsin		225.112	295	18
122	GM6_SUP5	glutamine amidotransferase			224.668	6061	811
123	GM2_Ant	molecular chaperone GroES		Mitochondrial biogenesis	220.932	1616	60
124	GM6_SUP5	ABC transporter substrate-binding protein	ABC(monosaccharide)	ABC transporters	219.872	7291	12718
125	GM2_Ant	30S ribosomal protein S7		Ribosome	218.999	521	231
126	GM4_SAR92	TonB-dependent receptor	TBDT(Cluster 3090)		218.457	989	2620
127	GM1_Ant	F0F1 ATP synthase subunit epsilon		Oxidative phosphorylation	216.578	128	125
128	BC1_Pol	elongation factor Tu		Mitochondrial biogenesis	213.464	1	43
129	GM5	30S ribosomal protein S16		Ribosome	213.464	330	1626
130	GM4_SAR92	50S ribosomal protein L11		Ribosome	213.146	422	92
131	GM2_Ant	50S ribosomal protein L20		Ribosome	211.67	921	334
132	GM6_SUP5	transcription termination factor NusA		Transcription machinery	209.807	5039	755
133	GM4_SAR92	30S ribosomal protein S5		Ribosome	209.607	327	197
134	GM4_SAR92	30S ribosomal protein S14		Ribosome	208.979	318	376
135	AL1_Pel	spermidine/putrescine-binding periplasmic protein	ABC(GABA)	Transporter [ko02000]	207.124	1737	32
136	GM4_SAR92	50S ribosomal protein L23		Ribosome	206.995	287	36
137	GM1_Ant	isocitrate lyase		Carbon metabolism	206.398	229	52
138	GM1_Ant	peptidoglycan-associated lipoprotein		Transporter [ko02000]	206.288	192	85
139	GM6_SUP5	hypothetical protein	ABC(GABA)	Transporter [ko02000]	205.208	5348	1525
140	GM2_Ant	30S ribosomal protein S12		Ribosome	204.193	573	226
141	GM4_SAR92	30S ribosomal protein S2		Ribosome	204.008	660	371
142	GM4_SAR92	50S ribosomal protein L22		Ribosome	202.887	309	131
143	GM4_SAR92	50S ribosomal protein L13		Ribosome	201.522	231	77
144	GM2_Ant	50S ribosomal protein L5		Ribosome	201.52	564	148
145	GM4_SAR92	50S ribosomal protein L14		Ribosome	201.315	278	200
146	GM2_Ant	50S ribosomal protein L36		Ribosome	200.953	241	266
147	GM1_Ant	isocitrate dehydrogenase		Carbon metabolism	200.145	282	319
148	GM1_Ant	F0F1 ATP synthase subunit C		Oxidative phosphorylation	200.01	167	307
149	GM1_Ant	30S ribosomal protein S18		Ribosome	199.821	178	356
150	GM6_SUP5	putative 4Fe-4S binding domain protein		Sulfur metabolism	199.169	4876	663
151	AL1_Pel	aldehyde dehydrogenase		Glycolysis / Gluconeogenesis	197.575	2190	8
152	GM6_SUP5	glutamine synthetase		Biosynthesis of amino acids	195.644	4842	636
153	GM1_Ant	electron transfer flavoprotein subunit beta			193.581	217	82
154	GM4_SAR92	50S ribosomal protein L1		Ribosome	192.367	374	214
155	GM6_SUP5	co-chaperone GrpE		Mitochondrial biogenesis	191.73	4756	931
156	BC5_Pol	50S ribosomal protein L36			190.459	56	58
157	GM1_Ant	LSU ribosomal protein L33p		Ribosome	189.713	58	165
158	GM4_SAR92	glyoxalase			189.546	484	144
159	GM6_SUP5	sulfoacetaldehyde acetyltransferase		Taurine and hypotaurine metabolism	189.212	5490	837
160	GM2_Ant	50S ribosomal protein L2		Ribosome	188.604	415	210
161	GM1_Ant	DNA-directed RNA polymerase subunit beta'		Purine metabolism	186.464	315	223
162	GM1_Ant	elongation factor EF-2, partial		Mitochondrial biogenesis	185.973	263	281
163	GM6_SUP5	F0F1 ATP synthase subunit gamma		Oxidative phosphorylation	185.828	4194	827
164	GM4_SAR92	50S ribosomal protein L3		Ribosome	184.911	321	130
165	GM2_Ant	30S ribosomal protein S11		Ribosome	184.586	296	296
166	GM6_SUP5	hypothetical protein			184.312	2671	346
167	GM6_SUP5	ribosomal protein S2 bacterial type		Ribosome	183.258	5963	2248
168	GM4_SAR92	50S ribosomal protein L30		Ribosome	180.623	445	278
169	GM6_SUP5	adenosylhomocysteinase		Cysteine and methionine metabolism	180.319	4873	1191
170	GM6_SUP5	hypothetical protein	ABC(molybdate/tungstate)	Transporter [ko02000]	179.612	5897	964
171	GM2_Ant	30S ribosomal protein S14		Ribosome	178.783	319	242
172	GM6_SUP5	elongation factor Tu		Mitochondrial biogenesis	177.956	6153	2347
173	GM4_SAR92	hypothetical protein			177.68	2634	437
174	GM6_SUP5	electron transfer flavoprotein subunit beta			177.446	3576	316
175	GM2_Ant	ATP synthase F0F1 subunit delta		Oxidative phosphorylation	177.156	959	135
176	GM1_Ant	30S ribosomal protein S9		Ribosome	176.102	129	182
177	GM1_Ant	DNA-directed RNA polymerase subunit beta		Purine metabolism	175.866	280	309
178	GM2_Ant	50S ribosomal protein L35		Ribosome	175.228	227	176
179	GM2_Ant	50S ribosomal protein L21		Ribosome	173.586	547	154
180	GM2_Ant	50S ribosomal protein L24		Ribosome	172.659	448	188
181	GM4_SAR92	30S ribosomal protein S17		Ribosome	172.518	414	198
182	GM6_SUP5	nucleoside diphosphate kinase		Purine metabolism	172.124	3862	1974
183	AL1_Pel	LacI family transcriptional regulator	ABC(monosaccharide)	Transporter [ko02000]	171.155	3316	25
184	GM6_SUP5	omega amino acid--pyruvate aminotransferase		Propanoate metabolism	170.744	5634	782
185	GM2_Ant	tRNA (guanine-N1)-methyltransferase		Enzyme [ko01000]	170.722	587	328
186	GM4_SAR92	50S ribosomal protein L29		Ribosome	170.58	343	151
187	GM1_Ant	30S ribosomal protein S12		Ribosome	170.283	127	243
188	GM5	hypothetical protein			169.18	614	1773
189	GM1_Ant	nitrogen fixation protein			169.053	745	294
190	GM4_SAR92	aldehyde dehydrogenase			168.409	754	6785
191	GM6_SUP5	DNA-directed RNA polymerase subunit beta'		Purine metabolism	167.295	6076	3909
192	AL1_Pel	taurine ABC transporter substrate-binding protein	ABC(taurine)		166.592	2189	156
193	BC1_Pol	30S ribosomal protein S12		Ribosome	166.502	17	72
194	GM6_SUP5	alanine dehydrogenase		Alanine, aspartate and glutamate metabolism	166.372	6011	932
195	GM6_SUP5	adenylylsulfate reductase subunit beta		Sulfur metabolism	165.519	4924	949
196	GM6_SUP5	iron-sulfur cluster assembly protein		Transfer RNA biogenesis	165.031	8443	3140
197	GM2_Ant	hypothetical protein		Ribosome biogenesis [ko03009]	164.759	757	359
198	GM1_Ant	SSU ribosomal protein S16p		Ribosome	164.636	172	112
199	GM1_Ant	chaperone protein DnaK		RNA degradation	163.892	432	123
200	GM5	elongation factor Tu		Mitochondrial biogenesis	163.452	228	2772
201	GM6_SUP5	ATP synthase, F1 beta subunit		Oxidative phosphorylation	162.584	4527	1019
202	AL1_Pel	HSP60		RNA degradation	162.519	4035	138
203	GM1_Ant	cysteine desulfurase		Thiamine metabolism	162.488	646	392
204	GM4_SAR92	50S ribosomal protein L18		Ribosome	162.248	325	212
205	GM4_SAR92	biphenyl 2,3-dioxygenase			162.219	214	314
206	GM1_Ant	heat shock protein 90		Protein processing in endoplasmic reticulum	161.637	832	141
207	GM6_SUP5	electron transfer flavoprotein subunit beta		Exosome	160.715	3537	727
208	GM6_SUP5	50S ribosomal protein L2		Ribosome	160.514	4220	1423
209	AL1_Pel	amino acid ABC transporter substrate-binding protein	amino acid	ABC transporters	160.098	2306	86
210	GM6_SUP5	hypothetical protein		Ribosome	159.916	6359	1840
211	GM2_Ant	F0F1 ATP synthase subunit B		Oxidative phosphorylation	159.855	769	290
212	GM4_SAR92	hypothetical protein U062_02320			159.049	873	8224
213	GM6_SUP5	30S ribosomal protein S1		Ribosome	157.424	6430	1972
214	AL1_Pel	glycine/betaine ABC transporter substrate-binding protein	glycine/betaine	ABC transporters	155.761	3944	216
215	GM4_SAR92	50S ribosomal protein L11		Ribosome	154.592	1507	119
216	GM2_Ant	spermidine/putrescine ABC transporter substrate-binding protein	ABC(GABA)	Transporter [ko02000]	153.928	602	101
217	GM6_SUP5	glutamate synthase			153.673	6463	865
218	GM4_SAR92	30S ribosomal protein S10		Ribosome	152.914	266	104
219	GM2_Ant	50S ribosomal protein L15		Ribosome	151.738	867	192
220	GM2_Ant	50S ribosomal protein L27		Ribosome	151.446	752	263
221	GM6_SUP5	cytochrome c oxidase subunit II		Oxidative phosphorylation	150.741	3394	742
222	GM6_SUP5	DNA-directed RNA polymerase subunit alpha		Purine metabolism	148.977	5769	3600
223	GM2_Ant	50S ribosomal protein L6		Ribosome	148.962	779	201
224	GM4_SAR92	O-acetylhomoserine sulfhydrylase		Cysteine and methionine metabolism	148.903	3001	1950
225	BC2	hypothetical protein			148.2	1431	449
226	GM4_SAR92	threonyl-tRNA synthetase		Aminoacyl-tRNA biosynthesis	147.691	607	175
227	GM4_SAR92	F0F1 ATP synthase subunit delta		Oxidative phosphorylation	146.698	452	209
228	GM1_Ant	elongation factor Ts		Mitochondrial biogenesis	145.196	257	292
229	GM2_Ant	50S ribosomal protein L29		Ribosome	145.089	586	185
230	GM2_Ant	30S ribosomal protein S2		Ribosome	143.105	1041	232
231	GM4_SAR92	30S ribosomal protein S2		Ribosome	143.027	696	199
232	GM5	hypothetical protein		Chromosome	140.413	644	2045
233	BC5_Pol	ferric enterobactin receptor	TBDT(Cluster 427)		140.31	1108	1959
234	GM6_SUP5	DNA-directed RNA polymerase subunit beta		Purine metabolism	140.09	7777	4096
235	BC1_Pol	50S ribosomal protein L22		Ribosome	139.105	35	70
236	GM2_Ant	preprotein translocase subunit SecY		Protein export	137.365	1045	330
237	GM4_SAR92	F0F1 ATP synthase subunit alpha		Oxidative phosphorylation	137.363	665	169
238	GM4_SAR92	ATP synthase F0F1 subunit beta		Oxidative phosphorylation	137.162	823	257
239	GM4_SAR92	50S ribosomal protein L4		Ribosome	136.897	645	276
240	GM4_SAR92	F0F1 ATP synthase subunit delta		Oxidative phosphorylation	134.787	713	364
241	GM6_SUP5	formate dehydrogenase subunit alpha		Carbon metabolism	134.716	5571	1047
242	BC1_Pol	ferric enterobactin receptor	TBDT(Cluster 973)	Transporter [ko02000]	134.118	927	2219
243	GM2_Ant	structural protein			133.415	3529	634
244	GM2_Ant	peptidoglycan-associated lipoprotein		Transporter [ko02000]	133.379	826	304
245	GM6_SUP5	GXGXG motif-containing protein			132.072	7449	956
246	GM5	peroxidase			132.024	350	3467
247	GM6_SUP5	peptide ABC transporter substrate-binding protein	ABC(peptide)	Transporter [ko02000]	131.592	5340	604
248	GM6_SUP5	elongation factor G		Mitochondrial biogenesis	130.909	4925	1737
249	GM1_Ant	glyceraldehyde-3-phosphate dehydrogenase		Carbon metabolism	130.828	193	133
250	AL1_Pel	amino acid ABC transporter substrate-binding protein	ABC(monosaccharide)	ABC transporters	130.619	3187	39
251	GM6_SUP5	50S ribosomal protein L27		Ribosome	130.489	5713	3191
252	GM6_SUP5	glutamine synthetase		Biosynthesis of amino acids	130.031	8534	13765
253	GM6_SUP5	30S ribosomal protein S12		Ribosome	129.542	3966	789
254	AL1_Pel	C4-dicarboxylate ABC transporter substrate-binding protein	mannitol/chloroaromatic		129.233	2773	116
255	GM6_SUP5	hypothetical protein		Pyrimidine metabolism	128.229	7077	2501
256	BC2	elongation factor Tu		Mitochondrial biogenesis	127.919	1756	598
257	GM1_Ant	elongation factor P		Mitochondrial biogenesis	127.829	238	361
258	GM1_Ant	membrane protein		Enzyme [ko01000]	127.563	553	267
259	GM6_SUP5	RNA polymerase sigma factor RpoD		Transcription machinery	127.559	6035	2205
260	GM6_SUP5	50S ribosomal protein L23		Ribosome	126.695	4229	1566
261	GM6_SUP5	adenylylsulfate reductase subunit alpha		Sulfur metabolism	126.563	5908	1705
262	GM4_SAR92	F0F1 ATP synthase subunit alpha		Oxidative phosphorylation	126.418	618	252
263	AL1_Pel	branched-chain amino acid ABC transporter substrate-binding protein	ABC(branched amino acid)	ABC transporters	125.921	2797	59
264	GM5	50S ribosomal protein L33		Ribosome	125.791	198	441
265	GM4_SAR92	chaperone protein DnaK		RNA degradation	125.257	1193	35
266	GM2_Ant	30S ribosomal protein S16		Ribosome	125.065	436	430
267	GM4_SAR92	hypothetical protein		Purine metabolism	124.318	820	327
268	BC1_Pol	elongation factor G		Mitochondrial biogenesis	123.491	10	170
269	GM6_SUP5	membrane protein	ABC(nucleoside)		123.228	4676	947
270	GM6_SUP5	formate--tetrahydrofolate ligase	Glycine betaine metabolism	Carbon metabolism	123.208	5079	1080
271	BC1_Pol	30S ribosomal protein S6		Ribosome	122.927	70	129
272	GM6_SUP5	hypothetical protein			120.492	3768	901
273	GM4_SAR92	major facilitator transporter		Transporter [ko02000]	119.897	1155	2240
274	GM1_Ant	dimethylglycine dehydrogenase	Glycine betaine metabolism	Glycine, serine and threonine metabolism	119.553	766	162
275	GM6_SUP5	F0F1 ATP synthase subunit epsilon		Oxidative phosphorylation	119.127	5254	1980
276	GM2_Ant	elongation factor P		Mitochondrial biogenesis	118.43	1394	358
277	GM4_SAR92	50S ribosomal protein L2		Ribosome	118.023	347	218
278	GM6_SUP5	hypothetical protein		Enzyme [ko01000]	117.244	5993	2525
279	GM2_Ant	50S ribosomal protein L23		Ribosome	116.897	898	549
280	GM2_Ant	30S ribosomal protein S8		Ribosome	116.509	778	593
281	BC2	glutamine synthetase		Biosynthesis of amino acids	116.44	1934	5387
282	GM2_Ant	50S ribosomal protein L14		Ribosome	115.971	868	206
283	GM4_SAR92	50S ribosomal protein L24		Ribosome	115.908	386	254
284	BC1_Pol	30S ribosomal protein S16		Ribosome	115.577	3	282
285	GM2_Ant	30S ribosomal protein S17		Ribosome	115.568	726	331
286	GM2_Ant	DNA-directed RNA polymerase subunit alpha		Purine metabolism	115.418	1060	415
287	GM6_SUP5	50S ribosomal protein L6		Ribosome	115.096	6273	2129
288	GM6_SUP5	cysteine desulfurase		Thiamine metabolism	114.51	8592	7299
289	BC1_Pol	50S ribosomal protein L23		Ribosome	114.277	19	143
290	GM6_SUP5	peptidase		Cell cycle - Caulobacter	113.943	6945	2030
291	GM4_SAR92	transcription termination/antitermination factor NusG		Transcription machinery	113.927	440	118
292	GM6_SUP5	50S ribosomal protein L4		Ribosome	112.98	4358	2519
293	GM4_SAR92	biopolymer transporter TonB	TBDT(unknown)	Transporter [ko02000]	112.913	1129	238
294	GM1_Ant	cyclophilin		Enzyme [ko01000]	112.631	269	315
295	GM6_SUP5	recombinase RecA		Homologous recombination	112.573	5636	1575
296	GM1_Ant	0			111.352	352	530
297	BC5_Pol	hypothetical protein			110.634	514	694
298	GM1_Ant	membane protease HflC		Enzyme [ko01000]	109.666	433	268
299	GM6_SUP5	hypothetical protein			109.442	7647	570
300	GM2_Ant	SSU ribosomal protein S4p (S9e)		Ribosome	109.236	893	424
301	BC1_Pol	50S ribosomal protein L27		Ribosome	108.66	14	183
302	GM6_SUP5	serine hydroxymethyltransferase		Carbon metabolism	108.375	4253	1051
303	GM2_Ant	30S ribosomal protein S9		Ribosome	108.361	1427	601
304	BC5_Pol	DNA-directed RNA polymerase subunit alpha			108.033	201	628
305	BC1_Pol	50S ribosomal protein L35		Ribosome	107.458	18	213
306	GM4_SAR92	nodulation protein NodN			107.395	576	394
307	GM2_Ant	glutamate/glutamine/aspartate/asparagine- binding protein bztA precursor	ABC(amino acid)	ABC transporters	107.358	626	96
308	GM6_SUP5	hypothetical protein		Oxidative phosphorylation	107.305	4498	599
309	GM6_SUP5	ribosomal protein L18, bacterial type		Ribosome	106.995	7162	2105
310	BC1_Pol	50S ribosomal protein L5		Ribosome	106.566	6	186
311	GM6_SUP5	DNA-directed RNA polymerase subunit beta'		Purine metabolism	106.485	6507	3810
312	GM4_SAR92	hypothetical protein		Protein export	106.206	852	61
313	GM4_SAR92	F0F1 ATP synthase subunit gamma		Oxidative phosphorylation	106.201	727	244
314	GM6_SUP5	glycine cleavage T-protein family		Glycine, serine and threonine metabolism	106.093	5082	925
315	GM2_Ant	50S ribosomal protein L11		Ribosome	105.68	998	412
316	GM6_SUP5	0			105.256	6713	2745
317	GM4_SAR92	trimethylamine methyltransferase	Glycine betaine metabolism	Carbon metabolism	104.905	631	202
318	GM1_Ant	hypothetical protein			104.833	317	671
319	GM6_SUP5	trigger factor			104.302	5446	1645
320	AL1_Pel	C4-dicarboxylate ABC transporter	TRAP		104.021	3204	155
321	GM4_SAR92	polynucleotide phosphorylase/polyadenylase			103.757	821	2450
322	GM6_SUP5	hypothetical protein			103.645	4360	1316
323	GM6_SUP5	F0F1 ATP synthase subunit A		Oxidative phosphorylation	102.74	5470	2313
324	GM6_SUP5	fructose-bisphosphate aldolase		Carbon metabolism	102.318	7646	1330
325	AL1_Pel	30S ribosomal protein S15		Ribosome	101.967	3882	168
326	GM4_SAR92	Copper chaperone			101.686	1447	1189
327	GM4_SAR92	ATP synthase F0F1 subunit beta		Oxidative phosphorylation	101.262	1124	302
328	BC1_Pol	30S ribosomal protein S11		Ribosome	100.776	24	134
329	GM2_Ant	LSU ribosomal protein L33p		Ribosome	100.574	753	1146
330	BC1_Pol	50S ribosomal protein L2		Ribosome	100.274	39	179
331	GM6_SUP5	RNA polymerase sigma factor RpoD		Transcription machinery	99.8307	5712	1787
332	GM4_SAR92	catalase/hydroperoxidase HPI I		Phenylalanine metabolism	99.7676	808	751
333	GM1_Ant	3-isopropylmalate dehydratase		2-Oxocarboxylic acid metabolism	99.7494	2307	875
334	GM4_SAR92	nitrogen fixation protein			98.8699	1159	220
335	GM2_Ant	50S ribosomal protein L25		Ribosome	98.605	1039	336
336	BC1_Pol	30S ribosomal protein S3		Ribosome	98.4493	33	157
337	GM1_Ant	glutamate/glutamine/aspartate/asparagine- binding protein bztA precursor	ABC(amino acid)	ABC transporters	98.1915	89	99
338	GM6_SUP5	hypothetical protein			97.6184	6067	5639
339	AL1_Pel	molecular chaperone GroES		Mitochondrial biogenesis	97.4694	5639	398
340	GM6_SUP5	ATP-dependent metalloprotease		Enzyme [ko01000]	97.2872	6372	1539
341	AL1_Pel	ABC transporter substrate-binding protein			97.0476	1975	47
342	BC1_Pol	30S ribosomal protein S9		Ribosome	96.3305	22	164
343	GM4_SAR92	trigger factor			96.1691	724	1335
344	GM6_SUP5	30S ribosomal protein S4		Ribosome	96.0805	6088	1825
345	GM6_SUP5	50S ribosomal protein L23		Ribosome	95.5713	4915	2335
346	GM2_Ant	heat shock protein 90		Protein processing in endoplasmic reticulum	95.5007	2651	127
347	GM4_SAR92	peptidylprolyl isomerase		Enzyme [ko01000]	95.061	1641	1871
348	GM4_SAR92	elongation factor G		Mitochondrial biogenesis	94.7271	761	351
349	GM6_SUP5	hypothetical protein			94.4393	7161	1545
350	AL1_Pel	30S ribosomal protein S16		Ribosome	94.045	4259	190
351	GM4_SAR92	membrane protein			93.8467	1580	881
352	AL1_Pel	molecular chaperone GroEL		RNA degradation	93.2864	4073	256
353	GM2_Ant	50S ribosomal protein L1		Ribosome	92.996	1007	453
354	GM4_SAR92	30S ribosomal protein S19		Ribosome	92.7207	742	522
355	BC1_Pol	glutamine synthetase		Biosynthesis of amino acids	92.384	148	822
356	GM2_Ant	glutamine synthetase		Biosynthesis of amino acids	91.8745	6177	2282
357	AL1_Pel	molecular chaperone GroES		Mitochondrial biogenesis	91.6799	5031	332
358	AL1_Pel	30S ribosomal protein S2		Ribosome	91.5401	3448	208
359	GM6_SUP5	hypothetical protein			91.4844	7509	7533
360	AL1_Pel	ammonium transporter			91.2755	6219	113
361	GM4_SAR92	RNA-binding protein Hfq		RNA degradation	91.16	1452	126
362	GM6_SUP5	glycine cleavage system protein T	Glycine betaine metabolism	Carbon metabolism	91.1095	5169	1236
363	GM1_Ant	cytochrome B559 subunit alpha		Oxidative phosphorylation	90.9346	216	97
364	AL1_Pel	glycine/betaine ABC transporter substrate-binding protein	ABC(glycine betaine/proline/proline betaine)	ABC transporters	90.9144	2701	42
365	GM4_SAR92	50S ribosomal protein L27		Ribosome	90.4206	641	289
366	GM6_SUP5	30S ribosomal protein S11		Ribosome	90.4206	5503	1647
367	GM1_Ant	50S ribosomal protein L21		Ribosome	89.8717	166	177
368	GM4_SAR92	preprotein translocase subunit SecE		Protein export	89.7691	525	103
369	GM6_SUP5	hypothetical protein		Transcription machinery	89.0226	4990	1602
370	GM4_SAR92	hypothetical protein			88.7322	624	341
371	GM1_Ant	cytochrome oxidase subunit I		Oxidative phosphorylation	88.6833	368	275
372	GM4_SAR92	5-methyltetrahydrofolate--homocysteine methyltransferase	Glycine betaine metabolism		88.4871	861	322
373	GM1_Ant	cysteine synthase		Oxidative phosphorylation	88.3693	467	89
374	GM4_SAR92	peptidyl-tRNA hydrolase		Enzyme [ko01000]	88.3675	947	501
375	GM1_Ant	Clp protease ClpP		Cell cycle - Caulobacter	88.364	413	111
376	AL1_Pel	iron deficiency-induced protein A	ABC(Fe/Zn/Cu/Mn)	ABC transporters	88.337	3408	37
377	GM6_SUP5	FeS cluster assembly bac6-scaffold IscU			87.9993	8445	12277
378	GM4_SAR92	single-stranded DNA-binding protein		DNA replication	86.9193	972	582
379	GM4_SAR92	phosphate ABC transporter substrate-binding protein	ABC(phosphonate/phosphate)	ABC transporters	86.8195	168	211
380	GM4_SAR92	TonB-denpendent receptor	TBDT(Cluster 973)	Transporter [ko02000]	86.781	7481	4163
381	GM1_Ant	dimethyl sulfoniopropionate demethylase	DMSP metabolism		86.4283	211	78
382	BC1_Pol	30S ribosomal protein S2		Ribosome	86.2841	20	191
383	BC5_Pol	50S ribosomal protein L20			86.181	5	285
384	GM4_SAR92	putative carrier/transport protein		Transporter [ko02000]	86.0871	1204	204
385	GM2_Ant	translation initiation factor IF-3		Translation factors	85.9909	1063	347
386	BC1_Pol	50S ribosomal protein L4		Ribosome	85.9663	63	128
387	BC1_Pol	ribonuclease G		Enzyme [ko01000]	85.4218	61	229
388	GM1_Ant	50S ribosomal protein L9		Ribosome	84.9352	311	531
389	GM1_Ant	trigger factor			84.7266	312	166
390	GM1_Ant	molecular chaperone GroEL		RNA degradation	84.5472	620	462
391	GM1_Ant	3-isopropylmalate dehydrogenase		2-Oxocarboxylic acid metabolism	84.0085	2146	887
392	GM6_SUP5	hypothetical protein		Transporter [ko02000]	83.976	8202	1806
393	GM1_Ant	electron transfer flavoprotein subunit beta		Exosome	83.8607	462	286
394	GM1_Ant	iron-sulfur cluster assembly protein		Transfer RNA biogenesis	83.8607	1306	600
395	GM4_SAR92	DNA-directed RNA polymerase subunit beta		Purine metabolism	83.8182	1961	543
396	BC2	chaperone protein DnaK		RNA degradation	83.2722	4637	2453
397	GM4_SAR92	cytochrome B559 subunit alpha		Oxidative phosphorylation	83.0478	629	270
398	AL1_Pel	membrane protein			82.981	2980	159
399	GM6_SUP5	hypothetical protein	ABC(glycine betaine/proline/proline betaine)	ABC transporters	82.7716	5792	1311
400	BC2	TonB-dependent receptor	TBDT(Cluster 720)		82.7113	2560	518
401	GM1_Ant	acyl-CoA dehydrogenase			82.2343	506	132
402	BC1_Pol	DNA-directed RNA polymerase subunit beta'		Purine metabolism	82.229	36	233
403	GM6_SUP5	hypothetical protein			81.8545	5504	2023
404	GM1_Ant	peptidase		Cell cycle - Caulobacter	81.6106	845	236
405	BC5_Pol	chaperone protein DnaK			81.5844	8	69
406	AL1_Pel	chemotaxis protein CheY		Two-component system	81.1032	5837	237
407	GM2_Ant	ATP F0F1 synthase subunit alpha		Oxidative phosphorylation	80.4115	1302	548
408	GM4_SAR92	hypothetical protein N787_11830	TBDT(Cluster 410)		80.0559	2052	849
409	BC1_Pol	50S ribosomal protein L10		Ribosome	79.8506	26	98
410	GM1_Ant	ribose-phosphate pyrophosphokinase		Carbon metabolism	79.7221	264	426
411	GM4_SAR92	biopolymer transporter ExbD		Transporter [ko02000]	79.6253	2006	375
412	GM4_SAR92	hypothetical protein			79.0629	1486	5201
413	GM2_Ant	F0F1 ATP synthase subunit beta		Oxidative phosphorylation	78.8281	1566	651
414	BC1_Pol	50S ribosomal protein L28		Ribosome	78.4361	51	215
415	GM4_SAR92	cytosol aminopeptidase		Glutathione metabolism	78.2859	1210	816
416	GM2_Ant	30S ribosomal protein S1		Ribosome	78.2591	1596	714
417	GM2_Ant	hypothetical protein		Purine metabolism	78.1575	7491	2923
418	GM6_SUP5	aspartate aminotransferase		2-Oxocarboxylic acid metabolism	77.754	5033	1235
419	GM2_Ant	cysteine desulfurase		Thiamine metabolism	77.4041	3315	498
420	GM1_Ant	cytochrome B559 subunit alpha		Oxidative phosphorylation	77.3419	501	102
421	GM1_Ant	transcription termination/antitermination factor NusG		Transcription machinery	77.2649	196	406
422	GM6_SUP5	50S ribosomal protein L2		Ribosome	77.0687	5529	1924
423	GM1_Ant	preprotein translocase subunit SecB		Protein export	77.049	633	348
424	BC1_Pol	50S ribosomal protein L7/L12		Ribosome	76.8469	11	137
425	BC1_Pol	30S ribosomal protein S7		Ribosome	76.8124	30	174
426	BC2	hypothetical protein			76.4897	7267	27808
427	GM6_SUP5	50S ribosomal protein L14		Ribosome	76.4849	7500	2376
428	BC1_Pol	50S ribosomal protein L13		Ribosome	76.237	37	259
429	GM4_SAR92	co-chaperone GrpE		Mitochondrial biogenesis	76.0048	1429	23
430	AL1_Pel	hypothetical protein	ABC(taurine)		75.8582	3418	299
431	GM2_Ant	50S ribosomal protein L18		Ribosome	75.7112	983	855
432	BC2	hypothetical protein	TBDT(Cluster 180)		75.4327	3958	1834
433	BC1_Pol	50S ribosomal protein L3		Ribosome	75.2748	25	280
434	BC1_Pol	30S ribosomal protein S4		Ribosome	75.2557	13	178
435	GM1_Ant	50S ribosomal protein L19		Ribosome	75.1029	310	277
436	GM2_Ant	isocitrate lyase	Glyoxylate shunt	Carbon metabolism	74.6893	4704	429
437	GM6_SUP5	HflBKC-binding inner membrane protein		Transporter [ko02000]	74.2964	5595	1487
438	GM2_Ant	peptidase		Cell cycle - Caulobacter	74.0914	3031	109
439	BC1_Pol	30S ribosomal protein S14		Ribosome	73.8652	16	146
440	GM2_Ant	50S ribosomal protein L22		Ribosome	73.4452	1183	562
441	AL1_Pel	polynucleotide phosphorylase		Purine metabolism	73.1283	5172	287
442	BC2	hypothetical protein			73.041	1746	1186
443	AL1_Pel	monomeric sarcosine oxidase			72.9462	5635	163
444	BC1_Pol	nucleoside diphosphate kinase		Purine metabolism	72.8608	28	352
445	BC1_Pol	50S ribosomal protein L1		Ribosome	72.7235	15	288
446	GM5	Glutathione S-transferase N-terminal domain protein		Glutathione metabolism	72.5282	560	820
447	GM1_Ant	50S ribosomal protein L3		Ribosome	72.2009	365	607
448	GM6_SUP5	glycine/betaine ABC transporter periplasmic protein	ABC(glycine betaine/proline/proline betaine)	ABC transporters	72.0991	7990	4126
449	GM4_SAR92	ribose-phosphate pyrophosphokinase		Carbon metabolism	71.7612	546	260
450	GM1_Ant	Cell division protein FtsH		Enzyme [ko01000]	71.6883	1147	553
451	GM2_Ant	elongation factor G		Mitochondrial biogenesis	71.6715	1693	687
452	AL1_Pel	C4-dicarboxylate ABC transporter substrate-binding protein	C4-dicarboxylate	Two-component system	71.5242	3385	29
453	GM1_Ant	hypothetical protein			71.3086	942	383
454	GM6_SUP5	hypothetical protein			71.0237	6109	2127
455	BC2	hypothetical protein	SusD		70.6337	2559	1861
456	GM6_SUP5	30S ribosomal protein S19		Ribosome	70.5422	6052	4736
457	GM2_Ant	Clp protease ClpP		Cell cycle - Caulobacter	70.4113	2121	83
458	GM1_Ant	GTP-binding protein TypA			70.042	351	622
459	GM1_Ant	nucleoside diphosphate kinase		Purine metabolism	69.9587	393	716
460	GM2_Ant	trimethylamine methyltransferase	Glycine betaine metabolism	Carbon metabolism	69.943	2686	262
461	GM6_SUP5	30S ribosomal protein S3		Ribosome	69.3834	5539	4848
462	BC1_Pol	50S ribosomal protein L2		Ribosome	69.3464	76	145
463	GM6_SUP5	adenylylsulfate reductase			69.0448	6477	1540
464	BC1_Pol	30S ribosomal protein S1		Ribosome	68.9487	66	475
465	GM6_SUP5	NADH dehydrogenase		Oxidative phosphorylation	68.9295	7206	1318
466	GM4_SAR92	hypothetical protein			68.6638	1935	951
467	GM6_SUP5	hypothetical protein		Oxidative phosphorylation	68.6564	5974	1643
468	BC1_Pol	50S ribosomal protein L17		Ribosome	68.6133	4	261
469	GM1_Ant	Na(+)-translocating NADH-quinone reductase subunit C		Enzyme [ko01000]	68.287	792	434
470	GM4_SAR92	hypothetical protein			68.1931	2529	1712
471	GM6_SUP5	hypothetical protein		Protein export	68.1465	6526	2050
472	GM4_SAR92	nitrogen regulatory protein P-II 1			68.141	4098	946
473	GM6_SUP5	cytosol aminopeptidase		Glutathione metabolism	68.0082	7473	1125
474	GM1_Ant	RNA polymerase sigma 70		Transcription machinery	67.9952	130	325
475	BC2	30S ribosomal protein S11		Ribosome	67.8986	3260	1555
476	GM2_Ant	F0F1 ATP synthase subunit gamma		Oxidative phosphorylation	67.8721	1550	488
477	BC1_Pol	30S ribosomal protein S10		Ribosome	67.7164	50	350
478	GM6_SUP5	formate dehydrogenase subunit D			67.3686	7836	1809
479	GM2_Ant	transcriptional regulator		Transcription factors [ko03000]	67.3588	3646	606
480	GM1_Ant	sulfurtransferase			67.3518	540	362
481	GM6_SUP5	hypothetical protein		Enzyme [ko01000]	67.2714	5889	2492
482	BC5_Pol	hypothetical protein			67.1185	6753	527
483	GM4_SAR92	formate--tetrahydrofolate ligase	Glycine betaine metabolism	Carbon metabolism	66.9704	1032	337
484	GM1_Ant	putative cobalamin binding protein			66.8792	353	171
485	GM1_Ant	ATP synthase F0F1 subunit A		Oxidative phosphorylation	66.854	275	514
486	BC2	50S ribosomal protein L4		Ribosome	66.7255	3363	1380
487	GM4_SAR92	putative Cytochrome oxidase biogenesis protein Sco1/SenC/PrrC putative copper metallochaperone		Mitochondrial biogenesis	66.7167	1314	1888
488	BC1_Pol	hypothetical protein			66.6459	7	1615
489	GM4_SAR92	nodulation protein NodN			66.463	1192	1129
490	GM6_SUP5	acetyl-CoA carboxylase, biotin carboxyl carrier protein		Carbon metabolism	66.4498	8558	4003
491	GM6_SUP5	hypothetical protein		Arachidonic acid metabolism	66.4215	6001	2034
492	GM1_Ant	isopropylmalate isomerase		2-Oxocarboxylic acid metabolism	66.2329	1913	1243
493	GM4_SAR92	Na(+)-translocating NADH-quinone reductase subunit B		Enzyme [ko01000]	65.8167	1324	579
494	GM2_Ant	30S ribosomal protein S5		Ribosome	65.646	1018	1065
495	GM5	D-arabino-3-hexulose 6-phosphate formaldehyde lyase		Carbon metabolism	65.2646	392	11003
496	GM6_SUP5	isocitrate dehydrogenase		Carbon metabolism	64.9372	5851	2602
497	AL1_Pel	ATP synthase subunit B		Oxidative phosphorylation	64.7419	4582	195
498	GM2_Ant	DNA-directed RNA polymerase subunit beta'		Purine metabolism	64.5473	1930	708
499	GM4_SAR92	50S ribosomal protein L33		Ribosome	64.5292	687	248
500	GM4_SAR92	alanine dehydrogenase		Alanine, aspartate and glutamate metabolism	64.3859	836	615

## Sheet: Table S11c, SI
Supplementary Table 11. Information for the 500 most abundant genes in 12 genomes based on metatranscriptome data (a, PK; b, DC; and c, SI). Genes related to ribosome and mitochondrial biogenesis classified by KEGG and hypothetical proteins are marked in grey.
Rank	Bin	Annotation (Blastp against NCBI NR database)	genomic features of described in manuscirpt	KEGG	TPM value in SI	Rank of PK	Rank of DC
1	AL1_Pel	taurine ABC transporter substrate-binding protein	ABC(taurine)		2700.45	486	12
2	AL1_Pel	spermidine/putrescine ABC transporter substrate-binding protein	ABC(GABA)		2556.26	425	5
3	AL1_Pel	biphenyl 2,3-dioxygenase	rhodopsin		2098.29	145	4
4	AL1_Pel	spermidine/putrescine ABC transporter substrate-binding protein	ABC(GABA)	Transporter [ko02000]	1452.67	395	16
5	GM4_SAR92	30S ribosomal protein S12		Ribosome	1191.4	43	3
6	GM4_SAR92	50S ribosomal protein L10		Ribosome	1100.51	68	6
7	AL1_Pel	C4-dicarboxylate ABC transporter substrate-binding protein	ABC(C4-dicarboxylate)		942.586	1425	51
8	AL1_Pel	aldehyde dehydrogenase		Glycolysis / Gluconeogenesis	876.422	2190	151
9	AL1_Pel	membrane protein			855.792	885	36
10	AL1_Pel	rubrerythrin			782.685	1538	111
11	GM1_Ant	30S ribosomal protein S2		Ribosome	651.246	69	39
12	AL1_Pel	taurine ABC transporter substrate-binding protein	ABC(taurine)	Sulfur metabolism	630.633	1344	90
13	GM1_Ant	30S ribosomal protein S10		Ribosome	610.472	54	27
14	AL1_Pel	branched-chain amino acid ABC transporter substrate-binding protein	ABC(branched amino acid)	ABC transporters	591.906	1489	68
15	AL1_Pel	amino acid ABC transporter substrate-binding protein	ABC(amino acid)	ABC transporters	541.156	1116	37
16	AL1_Pel	amino acid ABC transporter substrate-binding protein	ABC(monosaccharide)	ABC transporters	536.209	1258	30
17	GM4_SAR92	glycine cleavage system protein T	Glycine betaine metabolism	Carbon metabolism	529.803	203	76
18	GM2_Ant	biphenyl 2,3-dioxygenase	rhodopsin		463.919	295	121
19	GM2_Ant	molecular chaperone GroEL		RNA degradation	453.999	958	54
20	GM3	0			451.903	6613	5645
21	GM1_Ant	elongation factor Tu		Mitochondrial biogenesis	438.872	27	23
22	AL1_Pel	biphenyl 2 3-dioxygenase	rhodopsin		436.001	1089	60
23	GM4_SAR92	co-chaperone GrpE		Mitochondrial biogenesis	420.703	1429	429
24	AL1_Pel	molecular chaperone GroEL		RNA degradation	417.461	3096	58
25	AL1_Pel	LacI family transcriptional regulator	ABC(monosaccharide)	Transporter [ko02000]	413.441	3316	183
26	GM2_Ant	cell wall anchor			412.581	252	26
27	GM1_Ant	50S ribosomal protein L10		Ribosome	408.627	31	38
28	GM4_SAR92	50S ribosomal protein L35		Ribosome	398.4	206	34
29	AL1_Pel	C4-dicarboxylate ABC transporter substrate-binding protein	ABC(C4-dicarboxylate)	Two-component system	387.81	3385	452
30	GM1_Ant	hypothetical protein		Ribosome	376.443	81	78
31	AL1_Pel	elongation factor Tu		Mitochondrial biogenesis	375.355	1774	53
32	AL1_Pel	spermidine/putrescine-binding periplasmic protein	ABC(GABA)	Transporter [ko02000]	373.563	1737	135
33	BC1_Pol	30S ribosomal protein S8		Ribosome	362.25	2	75
34	GM4_SAR92	hypothetical protein	TBDT(Cluster 973)	Transporter [ko02000]	342.615	765	20
35	GM4_SAR92	chaperone protein DnaK		RNA degradation	337.8	1193	265
36	GM4_SAR92	50S ribosomal protein L23		Ribosome	333.618	287	136
37	AL1_Pel	iron deficiency-induced protein A	ABC(Fe/Zn/Cu/Mn)	ABC transporters	330.331	3408	376
38	GM1_Ant	F0F1 ATP synthase subunit B		Oxidative phosphorylation	329.232	46	28
39	AL1_Pel	amino acid ABC transporter substrate-binding protein	ABC(monosaccharide)	ABC transporters	328.057	3187	250
40	GM4_SAR92	30S ribosomal protein S13		Ribosome	327.048	267	99
41	GM4_SAR92	50S ribosomal protein L16		Ribosome	320.984	247	97
42	AL1_Pel	glycine/betaine ABC transporter substrate-binding protein	ABC(glycine betaine/proline/proline betaine)	ABC transporters	318.388	2701	364
43	BC1_Pol	elongation factor Tu		Mitochondrial biogenesis	304.103	1	128
44	GM1_Ant	ATP synthase F0F1 subunit delta		Oxidative phosphorylation	300.637	59	22
45	GM4_SAR92	F0F1 ATP synthase subunit C		Oxidative phosphorylation	300.596	461	95
46	AL1_Pel	HSP60		RNA degradation	299.242	2261	71
47	AL1_Pel	ABC transporter substrate-binding protein			294.187	1975	341
48	GM4_SAR92	Translation initiation factor IF-3		Translation factors	290.779	246	29
49	GM1_Ant	50S ribosomal protein L13		Ribosome	289.915	53	56
50	GM4_SAR92	50S ribosomal protein L20		Ribosome	288.217	342	74
51	GM1_Ant	30S ribosomal protein S7		Ribosome	285.231	47	49
52	GM1_Ant	isocitrate lyase	Glyoxylate shunt	Carbon metabolism	278.657	229	137
53	GM1_Ant	ATP F0F1 synthase subunit alpha		Oxidative phosphorylation	277.375	73	35
54	GM4_SAR92	50S ribosomal protein L7/L12		Ribosome	275.879	143	42
55	AL1_Pel	molecular chaperone GroEL		RNA degradation	274.264	2214	63
56	GM1_Ant	putative peroxiredoxin			273.375	9	40
57	GM2_Ant	molecular chaperone GroEL		RNA degradation	272.946	1238	106
58	BC5_Pol	50S ribosomal protein L36			265.646	56	156
59	AL1_Pel	branched-chain amino acid ABC transporter substrate-binding protein	ABC(branched amino acid)	ABC transporters	265.304	2797	263
60	GM2_Ant	molecular chaperone GroES		Mitochondrial biogenesis	262.912	1616	123
61	GM4_SAR92	hypothetical protein		Protein export	259.778	852	312
62	GM1_Ant	50S ribosomal protein L11		Ribosome	259.327	75	64
63	GM1_Ant	hypothetical protein		Ribosome biogenesis [ko03009]	259.147	71	77
64	GM1_Ant	50S ribosomal protein L7/L12		Ribosome	258.325	48	65
65	GM4_SAR92	30S ribosomal protein S3		Ribosome	256.678	164	89
66	GM4_SAR92	hypothetical protein			250.769	2704	82
67	AL1_Pel	HSP60		RNA degradation	248.736	2991	120
68	GM4_SAR92	TonB-dependent receptor putative	TBDT(Cluster 973)	Transporter [ko02000]	246.846	794	14
69	BC5_Pol	chaperone protein DnaK			244.206	8	405
70	BC1_Pol	50S ribosomal protein L22		Ribosome	243.529	35	235
71	GM1_Ant	tRNA (guanine-N1)-methyltransferase		Enzyme [ko01000]	239.68	77	67
72	BC1_Pol	30S ribosomal protein S12		Ribosome	238.535	17	193
73	GM2_Ant	50S ribosomal protein L10		Ribosome	238.245	270	81
74	GM2_Ant	50S ribosomal protein L16		Ribosome	229.932	173	70
75	GM4_SAR92	30S ribosomal protein S7		Ribosome	225.711	147	32
76	GM4_SAR92	50S ribosomal protein L5		Ribosome	225.084	158	107
77	GM4_SAR92	50S ribosomal protein L13		Ribosome	223.067	231	143
78	GM1_Ant	dimethyl sulfoniopropionate demethylase	DMSP metabolism		222.934	211	381
79	GM6_SUP5	hypothetical protein			219.533	1628	55
80	GM4_SAR92	30S ribosomal protein S6		Ribosome	219.379	160	50
81	GM2_Ant	glucose-1-phosphate thymidylyltransferase			218.954	4095	764
82	GM1_Ant	electron transfer flavoprotein subunit beta			218.669	217	153
83	GM2_Ant	Clp protease ClpP		Cell cycle - Caulobacter	218.102	2121	457
84	GM4_SAR92	F0F1 ATP synthase subunit B		Oxidative phosphorylation	217.026	404	113
85	GM1_Ant	peptidoglycan-associated lipoprotein		Transporter [ko02000]	216.476	192	138
86	AL1_Pel	amino acid ABC transporter substrate-binding protein	ABC(amino acid)	ABC transporters	212.568	2306	209
87	GM6_SUP5	50S ribosomal protein L10		Ribosome	209.124	2470	1
88	BC1_Pol	co-chaperone GrpE		Mitochondrial biogenesis	206.141	72	1013
89	GM1_Ant	cysteine synthase		Oxidative phosphorylation	201.009	467	373
90	GM4_SAR92	hypothetical protein			197.543	630	87
91	GM1_Ant	30S ribosomal protein S6		Ribosome	196.901	82	47
92	GM4_SAR92	50S ribosomal protein L11		Ribosome	195.976	422	130
93	GM4_SAR92	30S ribosomal protein S1		Ribosome	195.252	260	73
94	BC5_Pol	translation initiation factor IF-1			193.836	65	631
95	GM1_Ant	elongation factor G		Mitochondrial biogenesis	193.834	113	83
96	GM2_Ant	glutamate/glutamine/aspartate/asparagine- binding protein bztA precursor	ABC(amino acid)	ABC transporters	193.276	626	307
97	GM1_Ant	cytochrome B559 subunit alpha		Oxidative phosphorylation	192.697	216	363
98	BC1_Pol	50S ribosomal protein L10		Ribosome	191.616	26	409
99	GM1_Ant	glutamate/glutamine/aspartate/asparagine- binding protein bztA precursor	ABC(amino acid)	ABC transporters	188.868	89	337
100	GM4_SAR92	30S ribosomal protein S11		Ribosome	185.993	303	114
101	GM2_Ant	spermidine/putrescine ABC transporter substrate-binding protein	ABC(GABA)	Transporter [ko02000]	184.899	602	216
102	GM1_Ant	cytochrome B559 subunit alpha		Oxidative phosphorylation	184.067	501	420
103	GM4_SAR92	preprotein translocase subunit SecE		Protein export	183.788	525	368
104	GM4_SAR92	30S ribosomal protein S10		Ribosome	182.307	266	218
105	AL1_Pel	glutamine synthetase		Biosynthesis of amino acids	181.904	3794	553
106	GM4_SAR92	30S ribosomal protein S16		Ribosome	180.326	854	539
107	GM2_Ant	50S ribosomal protein L3		Ribosome	179.956	220	103
108	AL1_Pel	methylenetetrahydrofolate reductase	Glycine betaine metabolism	Carbon metabolism	179.602	5609	542
109	GM2_Ant	peptidase		Cell cycle - Caulobacter	178.265	3031	438
110	GM4_SAR92	50S ribosomal protein L6		Ribosome	177.741	334	102
111	GM1_Ant	Clp protease ClpP		Cell cycle - Caulobacter	174.852	413	375
112	GM1_Ant	SSU ribosomal protein S16p		Ribosome	174.369	172	198
113	AL1_Pel	ammonium transporter			173.534	6219	360
114	GM1_Ant	50S ribosomal protein L1		Ribosome	173.065	92	96
115	AL1_Pel	transporter	TTT		172.088	3409	721
116	AL1_Pel	C4-dicarboxylate ABC transporter substrate-binding protein	ABC(C4-dicarboxylate)		171.818	2773	254
117	BC1_Pol	molecular chaperone GroES		Mitochondrial biogenesis	171.688	60	778
118	GM4_SAR92	transcription termination/antitermination factor NusG		Transcription machinery	170.814	440	291
119	GM4_SAR92	50S ribosomal protein L11		Ribosome	168.878	1507	215
120	GM4_SAR92	hypothetical protein	TBDT(Cluster 973)	Transporter [ko02000]	168.184	283	776
121	GM5	selenium-binding protein		Exosome	167.493	155	17
122	GM6_SUP5	hypothetical protein		Mitochondrial biogenesis	167.361	2484	7
123	GM1_Ant	chaperone protein DnaK		RNA degradation	167.205	432	199
124	GM4_SAR92	50S ribosomal protein L25		Ribosome	166.585	184	105
125	GM1_Ant	F0F1 ATP synthase subunit epsilon		Oxidative phosphorylation	166.194	128	127
126	GM4_SAR92	RNA-binding protein Hfq		RNA degradation	164.857	1452	361
127	GM2_Ant	heat shock protein 90		Protein processing in endoplasmic reticulum	163.132	2651	346
128	BC1_Pol	50S ribosomal protein L4		Ribosome	161.989	63	386
129	BC1_Pol	30S ribosomal protein S6		Ribosome	159.81	70	271
130	GM4_SAR92	50S ribosomal protein L3		Ribosome	159.712	321	164
131	GM4_SAR92	50S ribosomal protein L22		Ribosome	159.372	309	142
132	GM1_Ant	acyl-CoA dehydrogenase			158.793	506	401
133	GM1_Ant	glyceraldehyde-3-phosphate dehydrogenase		Carbon metabolism	158.212	193	249
134	BC1_Pol	30S ribosomal protein S11		Ribosome	157.606	24	328
135	GM2_Ant	ATP synthase F0F1 subunit delta		Oxidative phosphorylation	155.966	959	175
136	GM2_Ant	elongation factor Tu		Mitochondrial biogenesis	154.81	320	91
137	BC1_Pol	50S ribosomal protein L7/L12		Ribosome	154.741	11	424
138	AL1_Pel	HSP60		RNA degradation	154.416	4035	202
139	AL1_Pel	glycine/betaine ABC transporter substrate-binding protein	ABC(glycine/betaine)		153.923	4356	548
140	GM2_Ant	30S ribosomal protein S3		Ribosome	151.544	306	84
141	GM1_Ant	heat shock protein 90		Protein processing in endoplasmic reticulum	151.264	832	206
142	BC4	elongation factor Tu		Mitochondrial biogenesis	150.567	6367	1485
143	BC1_Pol	50S ribosomal protein L23		Ribosome	149.749	19	289
144	GM4_SAR92	glyoxalase			149.547	484	158
145	BC1_Pol	50S ribosomal protein L2		Ribosome	149.544	76	462
146	BC1_Pol	30S ribosomal protein S14		Ribosome	149.468	16	439
147	AL1_Pel	lipoprotein	ABC(monosaccharide)	Transporter [ko02000]	148.333	5717	897
148	GM2_Ant	50S ribosomal protein L5		Ribosome	148.068	564	144
149	GM2_Ant	50S ribosomal protein L4		Ribosome	148.064	505	92
150	BC4	acyl carrier protein			148.048	6717	3006
151	GM4_SAR92	50S ribosomal protein L29		Ribosome	147.906	343	186
152	AL1_Pel	GXGXG motif-containing protein			145.761	7026	592
153	GM2_Ant	50S ribosomal protein L13		Ribosome	145.578	729	116
154	GM2_Ant	50S ribosomal protein L21		Ribosome	145.504	547	179
155	AL1_Pel	C4-dicarboxylate ABC transporter	ABC(C4-dicarboxylate)		144.064	3204	320
156	AL1_Pel	taurine ABC transporter substrate-binding protein	ABC(taurine)		142.19	2189	192
157	BC1_Pol	30S ribosomal protein S3		Ribosome	141.681	33	336
158	BC4	50S ribosomal protein L6		Ribosome	141.009	10413	2833
159	AL1_Pel	membrane protein			140.568	2980	398
160	GM4_SAR92	ATP-dependent protease		Chaperones and folding catalysts	140.559	2124	505
161	GM6_SUP5	50S ribosomal protein L7/L12		Ribosome	140.544	2195	2
162	GM1_Ant	dimethylglycine dehydrogenase	Glycine betaine metabolism	Glycine, serine and threonine metabolism	140.472	766	274
163	AL1_Pel	monomeric sarcosine oxidase			140.331	5635	443
164	BC1_Pol	30S ribosomal protein S9		Ribosome	139.884	22	342
165	GM1_Ant	LSU ribosomal protein L33p		Ribosome	138.772	58	157
166	GM1_Ant	trigger factor			137.846	312	389
167	GM1_Ant	F0F1 ATP synthase subunit gamma		Oxidative phosphorylation	136.237	163	108
168	AL1_Pel	30S ribosomal protein S15		Ribosome	133.903	3882	325
169	GM4_SAR92	F0F1 ATP synthase subunit alpha		Oxidative phosphorylation	133.611	665	237
170	BC1_Pol	elongation factor G		Mitochondrial biogenesis	133.378	10	268
171	GM1_Ant	putative cobalamin binding protein			133.058	353	484
172	GM1_Ant	structural protein			132.809	253	104
173	GM4_SAR92	hypothetical protein			132.515	299	3129
174	BC1_Pol	30S ribosomal protein S7		Ribosome	132.044	30	425
175	GM4_SAR92	threonyl-tRNA synthetase		Aminoacyl-tRNA biosynthesis	132.036	607	226
176	GM2_Ant	50S ribosomal protein L35		Ribosome	131.125	227	178
177	GM1_Ant	50S ribosomal protein L21		Ribosome	130.873	166	367
178	BC1_Pol	30S ribosomal protein S4		Ribosome	130.694	13	434
179	BC1_Pol	50S ribosomal protein L2		Ribosome	130.584	39	330
180	GM4_SAR92	Uncharacterized ACR			130.222	634	524
181	GM2_Ant	thioredoxin reductase		Pyrimidine metabolism	130.193	2491	653
182	GM1_Ant	30S ribosomal protein S9		Ribosome	129.625	129	176
183	BC1_Pol	50S ribosomal protein L27		Ribosome	129.406	14	301
184	GM1_Ant	F0F1 ATP synthase subunit beta		Oxidative phosphorylation	128.701	125	80
185	GM2_Ant	50S ribosomal protein L29		Ribosome	127.485	586	229
186	BC1_Pol	50S ribosomal protein L5		Ribosome	127.041	6	310
187	GM6_SUP5	elongation factor Tu		Mitochondrial biogenesis	126.665	2401	10
188	GM2_Ant	50S ribosomal protein L24		Ribosome	126.426	448	180
189	AL1_Pel	2 3 4 5-tetrahydropyridine-2 6-carboxylate N-succinyltransferase		Biosynthesis of amino acids	125.834	5393	765
190	AL1_Pel	30S ribosomal protein S16		Ribosome	125.705	4259	350
191	BC1_Pol	30S ribosomal protein S2		Ribosome	125.099	20	382
192	GM2_Ant	50S ribosomal protein L15		Ribosome	125.093	867	219
193	GM4_SAR92	DNA-directed RNA polymerase subunit beta'		Purine metabolism	124.923	443	101
194	GM4_SAR92	30S ribosomal protein S8		Ribosome	124.708	195	112
195	AL1_Pel	ATP synthase subunit B		Oxidative phosphorylation	124.604	4582	497
196	GM1_Ant	serine hydroxymethyltransferase		Carbon metabolism	124.358	864	690
197	GM4_SAR92	30S ribosomal protein S5		Ribosome	124.049	327	133
198	GM4_SAR92	30S ribosomal protein S17		Ribosome	123.142	414	181
199	GM4_SAR92	30S ribosomal protein S2		Ribosome	122.728	696	231
200	GM4_SAR92	50S ribosomal protein L14		Ribosome	122.193	278	145
201	GM2_Ant	50S ribosomal protein L6		Ribosome	122.093	779	223
202	GM4_SAR92	trimethylamine methyltransferase	Glycine betaine metabolism	Carbon metabolism	122.07	631	317
203	BC4	30S ribosomal protein S17		Ribosome	121.358	9523	1915
204	GM4_SAR92	putative carrier/transport protein		Transporter [ko02000]	120.904	1204	384
205	GM2_Ant	Clp protease ClpX		Chaperones and folding catalysts	120.591	4193	759
206	GM2_Ant	50S ribosomal protein L14		Ribosome	120.586	868	282
207	GM4_SAR92	DNA-directed RNA polymerase subunit beta		Purine metabolism	119.893	410	119
208	AL1_Pel	30S ribosomal protein S2		Ribosome	119.689	3448	358
209	GM4_SAR92	F0F1 ATP synthase subunit delta		Oxidative phosphorylation	119.237	452	227
210	GM2_Ant	50S ribosomal protein L2		Ribosome	119.058	415	160
211	GM4_SAR92	phosphate ABC transporter substrate-binding protein	ABC(phosphonate/phosphate)	ABC transporters	119.058	168	379
212	GM4_SAR92	50S ribosomal protein L18		Ribosome	119.045	325	204
213	BC1_Pol	50S ribosomal protein L35		Ribosome	118.839	18	305
214	GM4_SAR92	50S ribosomal protein L1		Ribosome	118.703	374	154
215	BC1_Pol	50S ribosomal protein L28		Ribosome	118.307	51	414
216	AL1_Pel	glycine/betaine ABC transporter substrate-binding protein	ABC(glycine/betaine)	ABC transporters	117.633	3944	214
217	GM1_Ant	single-stranded DNA-binding protein		DNA replication	117.313	695	1089
218	GM4_SAR92	50S ribosomal protein L2		Ribosome	117.104	347	277
219	GM4_SAR92	50S ribosomal protein L4		Ribosome	116.469	1773	616
220	GM4_SAR92	nitrogen fixation protein			116.18	1159	334
221	GM1_Ant	hypothetical protein		Riboflavin metabolism	116.054	1282	3080
222	GM6_SUP5	30S ribosomal protein S18		Ribosome	115.931	2411	9
223	GM1_Ant	DNA-directed RNA polymerase subunit beta'		Purine metabolism	115.853	315	161
224	BC4	hypothetical protein			115.234	8814	15430
225	BC4	50S ribosomal protein L22		Ribosome	114.906	11929	2790
226	GM2_Ant	30S ribosomal protein S12		Ribosome	114.637	573	140
227	BC4	co-chaperonin GroES		Mitochondrial biogenesis	112.839	14086	2997
228	GM4_SAR92	ATP-dependent metalloprotease		Enzyme [ko01000]	111.951	1843	617
229	BC1_Pol	ribonuclease G		Enzyme [ko01000]	110.668	61	387
230	GM4_SAR92	DNA-binding protein		Cell cycle - Caulobacter	109.792	3984	839
231	GM2_Ant	30S ribosomal protein S7		Ribosome	109.585	521	125
232	GM2_Ant	30S ribosomal protein S2		Ribosome	109.324	1041	230
233	BC1_Pol	DNA-directed RNA polymerase subunit beta'		Purine metabolism	108.957	36	402
234	AL1_Pel	hypothetical protein			107.958	10132	1060
235	GM4_SAR92	hypothetical protein		Protein export	107.893	6564	769
236	GM1_Ant	peptidase		Cell cycle - Caulobacter	107.861	845	404
237	AL1_Pel	chemotaxis protein CheY		Two-component system	107.852	5837	406
238	GM4_SAR92	biopolymer transporter TonB	TBDT(unknown)	Transporter [ko02000]	107.755	1129	293
239	GM2_Ant	Clp protease ClpS			107.638	3663	1008
240	AL1_Pel	single-stranded DNA-binding protein		DNA replication	107.234	4439	534
241	AL1_Pel	potassium transporter		Methane metabolism	107.099	6549	806
242	GM2_Ant	30S ribosomal protein S14		Ribosome	106.898	319	171
243	GM1_Ant	30S ribosomal protein S12		Ribosome	106.87	127	187
244	GM4_SAR92	F0F1 ATP synthase subunit gamma		Oxidative phosphorylation	106.656	727	313
245	GM2_Ant	RNA polymerase factor sigma-32		Transcription machinery	106.346	1571	865
246	BC4	DNA-directed RNA polymerase subunit alpha		Purine metabolism	105.734	9192	2955
247	GM1_Ant	hypothetical protein			105.214	199	550
248	GM4_SAR92	50S ribosomal protein L33		Ribosome	105.022	687	499
249	AL1_Pel	F0F1 ATP synthase subunit C		Oxidative phosphorylation	104.81	7332	940
250	GM1_Ant	acyl-CoA dehydrogenase			104.577	651	598
251	AL1_Pel	recombinase RecA		Homologous recombination	104.532	5728	1332
252	GM4_SAR92	F0F1 ATP synthase subunit alpha		Oxidative phosphorylation	104.413	618	262
253	GM1_Ant	thioredoxin reductase		Pyrimidine metabolism	104.337	702	656
254	GM4_SAR92	50S ribosomal protein L24		Ribosome	103.725	386	283
255	BC1_Pol	alkyl hydroperoxide reductase		Enzyme [ko01000]	103.596	55	544
256	AL1_Pel	molecular chaperone GroEL		RNA degradation	103.452	4073	352
257	GM4_SAR92	ATP synthase F0F1 subunit beta		Oxidative phosphorylation	103.443	823	238
258	AL1_Pel	F0F1 ATP synthase subunit C		Oxidative phosphorylation	103.417	6107	523
259	BC1_Pol	50S ribosomal protein L13		Ribosome	103.203	37	428
260	GM4_SAR92	ribose-phosphate pyrophosphokinase		Carbon metabolism	103.11	546	449
261	BC1_Pol	50S ribosomal protein L17		Ribosome	102.865	4	468
262	GM2_Ant	trimethylamine methyltransferase	Glycine betaine metabolism	Carbon metabolism	102.634	2686	460
263	GM2_Ant	50S ribosomal protein L27		Ribosome	102.163	752	220
264	GM6_SUP5	rubrerythrin			101.888	1346	31
265	GM4_SAR92	glyceraldehyde-3-phosphate dehydrogenase		Carbon metabolism	101.578	1046	517
266	GM2_Ant	50S ribosomal protein L36		Ribosome	101.491	241	146
267	GM1_Ant	membrane protein		Enzyme [ko01000]	100.795	553	258
268	GM1_Ant	membane protease HflC		Enzyme [ko01000]	100.506	433	298
269	BC4	ribosomal protein L14		Ribosome	99.9556	9457	2656
270	GM4_SAR92	cytochrome B559 subunit alpha		Oxidative phosphorylation	99.8362	629	397
271	GM4_SAR92	hypothetical protein			99.563	403	566
272	GM1_Ant	ribosome hibernation protein YhbH		Ribosome biogenesis [ko03009]	99.265	743	545
273	GM5	0			98.5804	664	22455
274	BC1_Pol	30S ribosomal protein S19		Ribosome	98.5724	49	527
275	GM1_Ant	cytochrome oxidase subunit I		Oxidative phosphorylation	98.4093	368	371
276	GM4_SAR92	50S ribosomal protein L4		Ribosome	98.1969	645	239
277	GM1_Ant	50S ribosomal protein L19		Ribosome	97.7503	310	435
278	GM4_SAR92	50S ribosomal protein L30		Ribosome	97.374	445	168
279	GM2_Ant	Acyl-CoA dehydrogenase			97.1646	3421	1188
280	BC1_Pol	50S ribosomal protein L3		Ribosome	96.8874	25	433
281	GM1_Ant	elongation factor EF-2, partial		Mitochondrial biogenesis	96.5627	263	162
282	BC1_Pol	30S ribosomal protein S16		Ribosome	96.4988	3	284
283	AL1_Pel	4Fe-4S ferredoxin			95.922	7738	763
284	BC1_Pol	hypothetical protein			95.8855	118	582
285	BC5_Pol	50S ribosomal protein L20			95.5444	5	383
286	GM1_Ant	electron transfer flavoprotein subunit beta		Exosome	95.4004	462	393
287	AL1_Pel	polynucleotide phosphorylase		Purine metabolism	95.3466	5172	441
288	BC1_Pol	50S ribosomal protein L1		Ribosome	95.2197	15	445
289	GM4_SAR92	50S ribosomal protein L27		Ribosome	94.221	641	365
290	GM2_Ant	F0F1 ATP synthase subunit B		Oxidative phosphorylation	94.1256	769	211
291	BC4	50S ribosomal protein L23		Ribosome	94.1147	9974	2999
292	GM1_Ant	elongation factor Ts		Mitochondrial biogenesis	94.0682	257	228
293	GM4_SAR92	amino acid ABC transporter substrate-binding protein	ABC(amino acid)		93.8923	2166	2468
294	GM1_Ant	gam1-scaffolding protein			93.4267	745	189
295	BC4	30S ribosomal protein S12		Ribosome	91.9337	12133	3499
296	GM2_Ant	30S ribosomal protein S11		Ribosome	91.6553	296	165
297	BC4	50S ribosomal protein L5		Ribosome	91.2725	8650	3667
298	GM4_SAR92	electron transfer flavoprotein subunit beta			90.7475	1347	932
299	AL1_Pel	hypothetical protein	ABC(taurine)		90.4535	3418	430
300	GM4_SAR92	hypothetical protein			90.3025	1782	621
301	GM2_Ant	bacterial extracellular solute-binding protein, family 7			90.1556	2058	1308
302	GM4_SAR92	ATP synthase F0F1 subunit beta		Oxidative phosphorylation	89.92	1124	327
303	GM6_SUP5	chaperone protein DnaK		RNA degradation	89.5217	2678	8
304	GM2_Ant	peptidoglycan-associated lipoprotein		Transporter [ko02000]	89.5139	826	244
305	BC4	50S ribosomal protein L10		Ribosome	89.3288	9407	3177
306	GM2_Ant	hypothetical protein			89.0851	2325	885
307	GM1_Ant	F0F1 ATP synthase subunit C		Oxidative phosphorylation	89.0694	167	148
308	BC1_Pol	50S ribosomal protein L15		Ribosome	88.9962	52	564
309	GM1_Ant	DNA-directed RNA polymerase subunit beta		Purine metabolism	88.9079	280	177
310	GM1_Ant	3-methyl-2-oxobutanoate hydroxymethyltransferase		Pantothenate and CoA biosynthesis	88.7473	5418	1245
311	GM2_Ant	transcriptional regulator		DNA replication proteins	88.5835	1350	619
312	GM6_SUP5	ATP synthase, F0 subunit c		Oxidative phosphorylation	88.5653	2555	18
313	GM4_SAR92	ATP-dependent protease subunit HslV		Enzyme [ko01000]	88.2514	1665	535
314	GM4_SAR92	biphenyl 2,3-dioxygenase	rhodopsin		88.0762	214	205
315	GM1_Ant	cyclophilin		Enzyme [ko01000]	87.9626	269	294
316	GM6_SUP5	electron transfer flavoprotein subunit beta			87.95	3576	174
317	BC4	50S ribosomal protein L2		Ribosome	87.8873	9084	2463
318	BC4	50S ribosomal protein L29		Ribosome	87.8098	9023	1833
319	GM1_Ant	isocitrate dehydrogenase		Carbon metabolism	87.4039	282	147
320	BC1_Pol	30S ribosomal protein S5		Ribosome	87.3974	32	714
321	BC1_Pol	molecular chaperone GroEL		RNA degradation	87.2264	99	1266
322	GM4_SAR92	5-methyltetrahydrofolate--homocysteine methyltransferase			86.9297	861	372
323	BC1_Pol	heat shock protein Hsp90		Protein processing in endoplasmic reticulum	86.5861	94	1241
324	BC5_Pol	cell envelope biogenesis protein OmpA			86.3877	64	684
325	GM1_Ant	RNA polymerase sigma 70		Transcription machinery	86.0043	130	474
326	GM1_Ant	Cytochrome c oxidase polypeptide II		Oxidative phosphorylation	85.6866	459	533
327	GM4_SAR92	hypothetical protein		Purine metabolism	85.4886	820	267
328	GM2_Ant	tRNA (guanine-N1)-methyltransferase		Enzyme [ko01000]	84.9547	587	185
329	AL1_Pel	recombinase RecA		Homologous recombination	84.09	4981	868
330	GM2_Ant	preprotein translocase subunit SecY		Protein export	83.954	1045	236
331	GM2_Ant	30S ribosomal protein S17		Ribosome	83.9113	726	285
332	AL1_Pel	molecular chaperone GroES		Mitochondrial biogenesis	83.778	5031	357
333	GM4_SAR92	ATP phosphoribosyltransferase		Biosynthesis of amino acids	83.5569	1446	687
334	GM2_Ant	50S ribosomal protein L20		Ribosome	83.3898	921	131
335	BC1_Pol	cell envelope biogenesis protein OmpA			82.5975	29	5564
336	GM2_Ant	50S ribosomal protein L25		Ribosome	82.4062	1039	335
337	GM4_SAR92	formate--tetrahydrofolate ligase	Glycine betaine metabolism	Carbon metabolism	82.1187	1032	483
338	AL1_Pel	ABC transporter substrate-binding protein	ABC(opine)		82.117	5273	870
339	GM1_Ant	Permeases of the major facilitator superfamily			81.9429	1378	1446
340	BC1_Pol	DNA-directed RNA polymerase subunit alpha		Purine metabolism	81.9303	23	1267
341	GM4_SAR92	hypothetical protein			81.3213	624	370
342	GM1_Ant	hypothetical protein			81.2481	933	829
343	AL1_Pel	ornithine decarboxylase		Arginine and proline metabolism	80.9377	4667	567
344	BC1_Pol	membrane protein			80.8182	161	1496
345	BC4	F0F1 ATP synthase subunit beta		Oxidative phosphorylation	80.7259	10335	4635
346	GM6_SUP5	hypothetical protein			80.6041	2671	166
347	GM2_Ant	translation initiation factor IF-3		Translation factors	80.3107	1063	385
348	GM1_Ant	preprotein translocase subunit SecB		Protein export	80.2612	633	423
349	GM1_Ant	hypothetical protein			80.1314	335	828
350	BC1_Pol	30S ribosomal protein S10		Ribosome	80.0819	50	477
351	GM4_SAR92	elongation factor G		Mitochondrial biogenesis	79.9763	761	348
352	BC1_Pol	nucleoside diphosphate kinase		Purine metabolism	79.9499	28	444
353	GM1_Ant	hypothetical protein		Ribosome	79.3498	469	1048
354	BC4	F0F1 ATP synthase subunit B		Oxidative phosphorylation	79.3218	11478	3846
355	BC4	SSU ribosomal protein S7p		Ribosome	79.3204	9747	3200
356	GM1_Ant	30S ribosomal protein S18		Ribosome	79.1041	178	149
357	GM6_SUP5	ATP synthase, F0 subunit b		Oxidative phosphorylation	79.0227	2507	19
358	GM2_Ant	elongation factor P		Mitochondrial biogenesis	78.934	1394	276
359	GM2_Ant	hypothetical protein		Ribosome biogenesis [ko03009]	78.8963	757	197
360	BC1_Pol	cell envelope biogenesis protein OmpA			78.8513	105	6437
361	GM1_Ant	elongation factor P		Mitochondrial biogenesis	78.7973	238	257
362	GM1_Ant	sulfurtransferase			78.7789	540	480
363	GM2_Ant	membane protease HflC		Enzyme [ko01000]	78.7242	2280	591
364	GM4_SAR92	F0F1 ATP synthase subunit delta		Oxidative phosphorylation	78.6403	713	240
365	AL1_Pel	adenylylsulfate reductase			78.3648	4017	750
366	BC1_Pol	DNA-directed RNA polymerase subunit beta		Purine metabolism	77.9055	41	554
367	AL1_Pel	glutamate synthase			76.9821	8198	1240
368	GM6_SUP5	hypothetical protein		Enzyme [ko01000]	76.4603	3227	21
369	GM1_Ant	50S ribosomal protein L34		Ribosome	76.3417	328	832
370	BC1_Pol	protein containing DUF177			76.238	44	812
371	GM4_SAR92	30S ribosomal protein S2		Ribosome	75.7676	660	141
372	AL1_Pel	C4-dicarboxylate ABC transporter	ABC(C4-dicarboxylate)		75.6752	5349	1154
373	GM4_SAR92	23S rRNA methyltransferase		Enzyme [ko01000]	75.6292	1776	662
374	AL1_Pel	transporter	TTT	Two-component system	74.9136	6007	969
375	GM4_SAR92	biopolymer transporter ExbD		Transporter [ko02000]	74.6821	2006	411
376	GM4_SAR92	30S ribosomal protein S14		Ribosome	74.5906	318	134
377	GM4_SAR92	hypothetical protein		Carbon metabolism	74.354	2267	768
378	BC1_Pol	preprotein translocase subunit SecE			74.2578	34	2636
379	GM5	fatty acid desaturase			74.2315	281	79
380	BC1_Pol	elongation factor Ts		Mitochondrial biogenesis	74.0733	21	623
381	BC4	DNA-binding protein		DNA replication proteins	74.0084	13378	8768
382	BC4	chaperone protein DnaK		RNA degradation	73.8697	11143	1571
383	GM1_Ant	hypothetical protein			73.8335	942	453
384	GM1_Ant	hypothetical protein		Carbon metabolism	73.7605	1278	737
385	GM1_Ant	hypothetical protein			73.2991	555	1208
386	AL1_Pel	succinate dehydrogenase		Carbon metabolism	73.1878	5702	906
387	GM1_Ant	hypothetical protein		Carbon metabolism	73.0121	1422	814
388	GM4_SAR92	30S ribosomal protein S14		Ribosome	72.9601	879	2826
389	BC3	50S ribosomal protein L6		Ribosome	72.7542	9132	11593
390	BC4	50S ribosomal protein L1		Ribosome	72.7104	8346	2337
391	GM6_SUP5	fxsA protein putative			72.3714	5070	117
392	GM1_Ant	cysteine desulfurase		Thiamine metabolism	72.308	646	203
393	GM1_Ant	transcriptional regulator		DNA replication proteins	72.1175	308	1035
394	GM4_SAR92	nodulation protein NodN			72.1115	576	306
395	GM6_SUP5	hypothetical protein			71.9447	5428	24
396	BC1_Pol	ATP F0F1 synthase subunit gamma		Oxidative phosphorylation	71.8395	62	748
397	GM2_Ant	PA1616 partial		Enzyme [ko01000]	71.828	4814	1041
398	AL1_Pel	molecular chaperone GroES		Mitochondrial biogenesis	71.7158	5639	339
399	BC4	hypothetical protein SCB49_05812			71.5194	12059	4840
400	GM4_SAR92	Na(+)-translocating NADH-quinone reductase subunit E		Enzyme [ko01000]	70.9112	1968	644
401	GM1_Ant	O-acetylhomoserine aminocarboxypropyltransferase		Cysteine and methionine metabolism	70.8495	1002	939
402	BC4	hypothetical protein			70.6287	11399	16148
403	BC3	proteorhodopsin	rhodopsin		70.6266	7889	8707
404	AL1_Pel	dihydrofolate reductase			70.4388	5235	1191
405	GM2_Ant	Clp protease ATP-binding protein		Cell cycle - Caulobacter	70.2544	2788	808
406	GM1_Ant	transcription termination/antitermination factor NusG		Transcription machinery	70.1194	196	421
407	BC4	30S ribosomal protein S10		Ribosome	70.106	9556	5369
408	AL1_Pel	50S ribosomal protein L14		Ribosome	70.0145	5110	652
409	GM4_SAR92	methyltetrahydrofolate:corrinoid methyltransferase		Biosynthesis of amino acids	69.8892	2278	579
410	BC1_Pol	hypothetical protein	TBDT(Cluster 720)		69.831	140	4845
411	GM4_SAR92	formate dehydrogenase subunit alpha		Carbon metabolism	69.3477	1560	723
412	GM2_Ant	50S ribosomal protein L11		Ribosome	69.3385	998	315
413	GM1_Ant	multifunctional aminopeptidase A		Glutathione metabolism	69.2397	1205	1102
414	GM1_Ant	taurine--pyruvate aminotransferase		Taurine and hypotaurine metabolism	68.8501	772	1202
415	GM2_Ant	DNA-directed RNA polymerase subunit alpha		Purine metabolism	68.7698	1060	286
416	GM6_SUP5	30S ribosomal protein S6		Ribosome	68.755	3301	25
417	AL1_Pel	C4-dicarboxylate ABC transporter substrate-binding protein	ABC(C4-dicarboxylate)		68.6283	6226	1003
418	GM4_SAR92	formate dehydrogenase		Carbon metabolism	68.6259	2498	627
419	AL1_Pel	hypothetical protein			68.5088	11654	7416
420	BC4	30S ribosomal protein S19		Ribosome	68.4586	11800	3194
421	BC4	cell envelope biogenesis protein OmpA			68.24	9119	6736
422	GM2_Ant	cytochrome B559 subunit alpha		Oxidative phosphorylation	68.0034	1443	547
423	GM1_Ant	methanesulfonate monooxygenase			67.9922	6436	1262
424	GM2_Ant	SSU ribosomal protein S4p (S9e)		Ribosome	67.9625	893	300
425	AL1_Pel	alcohol dehydrogenase		Propanoate metabolism	67.8276	5493	1177
426	GM1_Ant	ribose-phosphate pyrophosphokinase		Carbon metabolism	67.5992	264	410
427	GM1_Ant	Clp protease ATP-binding protein		Cell cycle - Caulobacter	67.3519	1184	699
428	GM1_Ant	taurine ABC transporter substrate-binding protein	ABC(taurine)	Sulfur metabolism	67.2663	515	1466
429	GM2_Ant	isocitrate lyase	Glyoxylate shunt	Carbon metabolism	67.2595	4704	436
430	GM2_Ant	30S ribosomal protein S16		Ribosome	67.2361	436	266
431	GM2_Ant	serine O-acetyltransferase		Carbon metabolism	67.0904	4691	1421
432	GM1_Ant	MFS transporter		Oxidative phosphorylation	66.9553	869	611
433	BC1_Pol	DNA-binding protein		DNA replication proteins	66.8867	188	3459
434	GM1_Ant	Na(+)-translocating NADH-quinone reductase subunit C		Enzyme [ko01000]	66.6908	792	469
435	AL1_Pel	pirin			66.6471	8279	994
436	BC1_Pol	50S ribosomal protein L9		Ribosome	66.5999	12	1185
437	GM4_SAR92	hypothetical protein			66.3981	2634	173
438	BC1_Pol	hypothetical protein	SusD		66.2359	248	8525
439	BC4	hypothetical protein			66.1688	8702	6830
440	BC1_Pol	transcription termination/antitermination factor NusG		Transcription machinery	65.9049	57	5248
441	GM5	50S ribosomal protein L33		Ribosome	65.7059	198	264
442	GM2_Ant	protein disaggregation chaperone		Chaperones and folding catalysts	65.4552	6440	1361
443	AL1_Pel	taurine ABC transporter substrate-binding protein	ABC(taurine)	Sulfur metabolism	65.3469	5467	758
444	GM4_SAR92	inosine-5-monophosphate dehydrogenase		Purine metabolism	65.3278	924	561
445	AL1_Pel	2 3 4 5-tetrahydropyridine-2 6-carboxylate N-succinyltransferase		Biosynthesis of amino acids	65.285	7393	1250
446	GM1_Ant	branched-chain amino acid ABC transporter substrate-binding protein	ABC(amino acid)	ABC transporters	65.2816	733	1176
447	GM4_SAR92	2-isopropylmalate synthase		2-Oxocarboxylic acid metabolism	65.2122	2945	688
448	GM1_Ant	glutaredoxin		Chaperones and folding catalysts	65.1417	739	650
449	BC2	hypothetical protein			65.0344	1431	225
450	GM4_SAR92	hypothetical protein			65.0342	1417	781
451	AL1_Pel	30S ribosomal protein S10		Ribosome	64.9843	3952	618
452	BC1_Pol	preprotein translocase subunit SecY		Protein export	64.9667	45	1159
453	GM2_Ant	50S ribosomal protein L1		Ribosome	64.9042	1007	353
454	GM4_SAR92	Fur family transcriptional regulator		Transcription factors [ko03000]	64.8456	777	519
455	GM4_SAR92	glutamyl-tRNA amidotransferase			64.783	1211	643
456	GM1_Ant	GTPase HflX			64.7487	698	700
457	GM2_Ant	Cell division protein FtsH		Enzyme [ko01000]	64.679	4058	838
458	AL1_Pel	glycine cleavage system protein T	Glycine betaine metabolism	Carbon metabolism	64.5252	6373	719
459	GM6_SUP5	molecular chaperone GroEL		RNA degradation	64.29	3364	15
460	GM3	50S ribosomal protein L33		Ribosome	64.2697	5084	2808
461	BC4	50S ribosomal protein L13		Ribosome	63.8825	10198	2925
462	GM1_Ant	molecular chaperone GroEL		RNA degradation	63.7613	620	390
463	GM4_SAR92	Na(+)-translocating NADH-quinone reductase subunit A, partial		Enzyme [ko01000]	63.4735	1380	793
464	GM4_SAR92	TonB-dependent receptor	TBDT(Cluster 973)	Transporter [ko02000]	63.208	1685	14067
465	GM1_Ant	shikimate kinase		Biosynthesis of amino acids	63.1269	847	981
466	GM5	0			63.1242	16929	23888
467	GM1_Ant	membrane protein			62.9688	3280	1376
468	AL1_Pel	recombinase RecA		Homologous recombination	62.5882	10163	3908
469	GM2_Ant	30S ribosomal protein S15		Ribosome	62.5463	1262	605
470	GM4_SAR92	hypothetical protein	TBDT(Cluster 410)		62.4645	3060	1112
471	GM1_Ant	Type IIA topoisomerase DNA gyrase/topo II2C topoisomerase IV 2C A subunit			62.322	2140	655
472	GM1_Ant	cytochrome B561		Oxidative phosphorylation	62.2888	878	744
473	AL1_Pel	glutamine synthetase		Biosynthesis of amino acids	62.2677	7415	1549
474	BC1_Pol	recombinase RecA		Homologous recombination	61.9017	406	3425
475	BC1_Pol	30S ribosomal protein S1		Ribosome	61.8838	66	464
476	AL1_Pel	possible phenylacetic acid degradation protein			61.8579	7587	978
477	GM1_Ant	ABC transporter substrate-binding protein	ABC(amino acid)		61.7294	911	674
478	GM1_Ant	SCP-2 sterol transfer family protein			61.4349	938	2488
479	GM1_Ant	hypothetical protein			61.4002	1365	1075
480	BC1_Pol	translation initiation factor IF-3		Translation factors	61.2589	78	867
481	GM1_Ant	molecular chaperone DnaJ		Mitochondrial biogenesis	61.1036	1158	577
482	GM1_Ant	Na(+)-translocating NADH-quinone reductase subunit A		Enzyme [ko01000]	61.0751	954	640
483	BC4	hypothetical protein			60.7707	11125	13583
484	AL1_Pel	hypothetical protein			60.7479	9555	1627
485	BC4	hypothetical protein	SusD		60.6965	11501	18161
486	GM3	isocitrate lyase		Carbon metabolism	60.6617	13281	6546
487	AL1_Pel	50S ribosomal protein L19		Ribosome	60.5973	8124	1343
488	GM2_Ant	F0F1 ATP synthase subunit gamma		Oxidative phosphorylation	60.4199	1550	476
489	AL1_Pel	ATP-binding protein			60.3761	9413	1658
490	AL1_Pel	O-acetylhomoserine aminocarboxypropyltransferase		Cysteine and methionine metabolism	60.3098	5797	1296
491	GM1_Ant	gamma-glutamyl phosphate reductase		Biosynthesis of amino acids	60.3028	694	877
492	AL1_Pel	50S ribosomal protein L20		Ribosome	60.2549	9966	773
493	BC3	phage-shock protein			60.2441	10174	13084
494	GM1_Ant	molecular chaperone DnaK		Transcription factors [ko03000]	60.2254	617	815
495	GM1_Ant	pterin binding enzyme		Biosynthesis of amino acids	60.1365	1699	921
496	GM1_Ant	transketolase		Carbon metabolism	59.9843	686	677
497	AL1_Pel	30S ribosomal protein S11		Ribosome	59.7828	5154	762
498	GM2_Ant	cysteine desulfurase		Thiamine metabolism	59.6074	3315	419
499	BC1_Pol	F0F1 ATP synthase subunit beta		Oxidative phosphorylation	59.3479	84	708
500	GM1_Ant	3,4-dihydroxy-2-butanone 4-phosphate synthase		Riboflavin metabolism	59.3314	819	1460
